# Supplementary material for: Decreased Pattern Recognition Receptor Signaling, Interferon-Signature, and Bactericidal/Permeability-Increasing Protein Gene Expression in Cord Blood of Term Low Birth Weight Human Newborns
Source: PLoS One. 2013 Apr 23;8(4):e62845. doi: 10.1371/journal.pone.0062845 (PMC3633842; doi:10.1371/journal.pone.0062845)
Supplement: Table S2 — List of all differentially expressed genes in LBW Newborns. (XLSX) [file pone.0062845.s003.xlsx]

## Sheet: Sheet1
Gene ID	p-value	Fold Change	Regulation	Gene Symbol	Entrez Gene	Gene Name
206416_at	0.000954401	2.34	Up	ZNF205	7755	zinc finger protein 205
241774_at	0.00167177	2.42	Up	N/A	N/A	N/A
242014_at	0.00765699	2.1	Up	N/A	N/A	N/A
1567044_s_at	0.0100619	2.25	Up	N/A	N/A	N/A
1555659_a_at	0.0145424	2.91	Up	TREML1	340205	triggering receptor expressed on myeloid cells-like 1
241930_x_at	0.0184905	2.13	Up	LOC442113	442113	protein tyrosine phosphatase, non-receptor type 11 pseudogene
232511_at	0.0187606	2.04	Up	N/A	N/A	N/A
232980_at	0.0188398	2.16	Up	N/A	N/A	N/A
230840_at	0.0207478	3.83	Up	LOC388588	388588	hypothetical protein LOC388588
233152_x_at	0.0227136	2.75	Up	N/A	N/A	N/A
222366_at	0.0228567	2.38	Up	N/A	N/A	N/A
240939_x_at	0.0234001	2.22	Up	N/A	N/A	N/A
207113_s_at	0.024626	2.32	Up	TNF	7124	tumor necrosis factor
209275_s_at	0.0252072	2.66	Up	CLN3	1201	ceroid-lipofuscinosis, neuronal 3
211324_s_at	0.0297739	2.8	Up	RGPD6 / RGPD5 / RGPD8 / RGPD7 / RGPD2 / RGPD1 / RGPD4 / RGPD3 / RANBP2	652919	RANBP2-like and GRIP domain containing 7
232081_at	0.0358901	3.55	Up	N/A	N/A	N/A
226833_at	0.0382587	2.4	Up	CYB5D1	124637	cytochrome b5 domain containing 1
1556462_a_at	0.0400656	2.09	Up	N/A	N/A	N/A
228918_at	0.0407091	3.28	Up	N/A	N/A	N/A
235597_s_at	0.0415727	2.33	Up	RGPD6 / RGPD5 / RGPD8 / RGPD7 / RGPD2 / RGPD1 / RGPD4 / RGPD3 / RANBP2	400966	RANBP2-like and GRIP domain containing 1
235597_s_at	0.0415727	2.33	Up	RGPD6 / RGPD5 / RGPD8 / RGPD7 / RGPD2 / RGPD1 / RGPD4 / RGPD3 / RANBP2	729857	RANBP2-like and GRIP domain containing 2
215224_at	0.0456308	2.49	Up	SNORA21	619505	small nucleolar RNA, H/ACA box 21
225154_at	0.0468561	2.74	Up	SYAP1	94056	synapse associated protein 1
216508_x_at	0.047721	3.16	Up	HMGB1 / LOC100132863 / HMGB1L1 / HMGB1L10 / CTCFL	140690	CCCTC-binding factor (zinc finger protein)-like
201267_s_at	0.0479049	2.05	Up	PSMC3	5702	proteasome (prosome, macropain) 26S subunit, ATPase, 3
231576_at	0.0489992	2.33	Up	N/A	N/A	N/A
217729_s_at	0.0507949	2.33	Up	AES	166	amino-terminal enhancer of split
227101_at	0.0508307	2.65	Up	ZNF800	168850	zinc finger protein 800
216508_x_at	0.0518519	3.45	Up	HMGB1 / LOC100132863 / HMGB1L1 / HMGB1L10 / CTCFL	100130561	high mobility group box 1 pseudogene 10
216508_x_at	0.0518519	3.45	Up	HMGB1 / LOC100132863 / HMGB1L1 / HMGB1L10 / CTCFL	100132863	high mobility group box 1 pseudogene 37
216508_x_at	0.0518519	3.45	Up	HMGB1 / LOC100132863 / HMGB1L1 / HMGB1L10 / CTCFL	10357	high mobility group box 1 pseudogene 1
225699_at	0.0524148	2.24	Up	C7orf40	285958	chromosome 7 open reading frame 40
238610_s_at	0.0526228	2.15	Up	N/A	N/A	N/A
235730_at	0.05583	2.18	Up	N/A	N/A	N/A
224903_at	0.057606	2	Up	CIRH1A	84916	cirrhosis, autosomal recessive 1A (cirhin)
223368_s_at	0.0601455	2.12	Up	METTL11A	28989	methyltransferase like 11A
242712_x_at	0.0625061	3.2	Up	RGPD6 / RGPD5 / RGPD8 / RGPD7 / RGPD2 / RGPD1 / RGPD4 / RGPD3 / RANBP2	653489	RANBP2-like and GRIP domain containing 3
1569482_at	0.0648443	2.29	Up	N/A	N/A	N/A
239060_at	0.0665772	2.52	Up	N/A	N/A	N/A
201271_s_at	0.0681933	3.35	Up	RALY	22913	RNA binding protein, autoantigenic (hnRNP-associated with lethal yellow homolog (mouse))
224951_at	0.0684999	2.22	Up	LASS5	91012	LAG1 homolog, ceramide synthase 5
1562852_at	0.0692586	2.1	Up	N/A	N/A	N/A
239614_x_at	0.07229	2.02	Up	N/A	N/A	N/A
217749_at	0.072815	2.44	Up	COPG	22820	coatomer protein complex, subunit gamma
218220_at	0.073307	2.03	Up	C12orf10	60314	chromosome 12 open reading frame 10
208624_s_at	0.0754894	2.22	Up	EIF4G1	1981	eukaryotic translation initiation factor 4 gamma, 1
219503_s_at	0.0779159	2.24	Up	TMEM40	55287	transmembrane protein 40
226900_at	0.0780772	2	Up	LOC100129387	100129387	hypothetical LOC100129387
201104_x_at	0.0817974	8.21	Up	NBPF14 / NBPF16 / NBPF15 / NBPF10 / NBPF12 / NBPF11 / RP11-94I2.2 / NBPF8	25832	neuroblastoma breakpoint family, member 14
239251_at	0.081972	2.18	Up	N/A	N/A	N/A
243699_at	0.0841369	2.35	Up	N/A	N/A	N/A
231274_s_at	0.0841934	10.37	Up	N/A	N/A	N/A
244497_at	0.0846059	2.06	Up	LOC100129907	100129907	hypothetical LOC100129907
201805_at	0.0858062	2.59	Up	PRKAG1	5571	protein kinase, AMP-activated, gamma 1 non-catalytic subunit
201702_s_at	0.0884599	2.7	Up	PPP1R10	5514	protein phosphatase 1, regulatory (inhibitor) subunit 10
214714_at	0.0921096	3.51	Up	ZNF394	84124	zinc finger protein 394
1555392_at	0.0942761	2	Up	LOC100128868	100128868	testin-related protein TRG
244766_at	0.0968691	3.25	Up	LOC728423 / LOC595101 / LOC440354 / SMG1 / LOC641298 / LOC729513	729513	SMG1 homolog, phosphatidylinositol 3-kinase-related kinase (C. elegans) pseudogene
239655_at	0.0994446	3.08	Up	N/A	N/A	N/A
200991_s_at	0.100132	2.8	Up	SNX17	9784	sorting nexin 17
202947_s_at	0.100427	4.37	Up	GYPC	2995	glycophorin C (Gerbich blood group)
220368_s_at	0.101266	2.33	Up	SMEK1	55671	SMEK homolog 1, suppressor of mek1 (Dictyostelium)
224254_x_at	0.10135	2.5	Up	N/A	N/A	N/A
225937_at	0.102534	2.63	Up	N/A	N/A	N/A
202397_at	0.102885	2.76	Up	NUTF2	10204	nuclear transport factor 2
206967_at	0.10344	2.08	Up	CCNT1	904	cyclin T1
219228_at	0.104816	3.11	Up	ZNF331	55422	zinc finger protein 331
241769_at	0.105412	3.05	Up	N/A	N/A	N/A
210042_s_at	0.106339	2.53	Up	CTSZ	1522	cathepsin Z
235102_x_at	0.106953	2.27	Up	N/A	N/A	N/A
243745_at	0.107093	3.06	Up	N/A	N/A	N/A
217960_s_at	0.107956	2.75	Up	TOMM22	56993	translocase of outer mitochondrial membrane 22 homolog (yeast)
243031_at	0.108661	2.29	Up	N/A	N/A	N/A
201043_s_at	0.109613	2.19	Up	LOC100128146 / LOC723972 / ANP32C / ANP32D / ANP32A	100128146	hypothetical protein LOC100128146
232953_at	0.112175	2.3	Up	LOC643670 / C20orf69 / DKFZP434B2016 / LOC728105 / LOC728323 / PCMTD2	140849	non-protein coding RNA 266
232953_at	0.112175	2.3	Up	LOC643670 / C20orf69 / DKFZP434B2016 / LOC728105 / LOC728323 / PCMTD2	728323	hypothetical LOC728323
208885_at	0.113136	2.6	Up	LCP1	3936	lymphocyte cytosolic protein 1 (L-plastin)
209457_at	0.113644	2.1	Up	DUSP5	1847	dual specificity phosphatase 5
229713_at	0.11922	4.14	Up	N/A	N/A	N/A
1558739_at	0.120468	2.8	Up	N/A	N/A	N/A
243667_at	0.121567	2.34	Up	N/A	N/A	N/A
237018_at	0.122197	3.05	Up	N/A	N/A	N/A
202203_s_at	0.123994	3.25	Up	AMFR	267	autocrine motility factor receptor
200946_x_at	0.124573	2.05	Up	GLUD1	2746	glutamate dehydrogenase 1
236375_at	0.125793	2.63	Up	N/A	N/A	N/A
213383_at	0.127426	2.02	Up	N/A	N/A	N/A
201715_s_at	0.127553	2.33	Up	ACIN1	22985	apoptotic chromatin condensation inducer 1
217911_s_at	0.127589	2.3	Up	BAG3	9531	BCL2-associated athanogene 3
239486_at	0.12983	4.32	Up	N/A	N/A	N/A
229571_at	0.131525	2.94	Up	N/A	N/A	N/A
212529_at	0.134551	2.12	Up	LSM12	124801	LSM12 homolog (S. cerevisiae)
207674_at	0.135408	4.16	Up	FCAR	2204	Fc fragment of IgA, receptor for
219359_at	0.135922	2.15	Up	ATHL1	80162	ATH1, acid trehalase-like 1 (yeast)
211423_s_at	0.136032	2.61	Up	SC5DL	6309	sterol-C5-desaturase (ERG3 delta-5-desaturase homolog, S. cerevisiae)-like
231911_at	0.137258	3.39	Up	ERMN	57471	ermin, ERM-like protein
232356_at	0.138156	2.7	Up	N/A	N/A	N/A
209953_s_at	0.142036	2.89	Up	CDC37	11140	cell division cycle 37 homolog (S. cerevisiae)
210230_at	0.143584	2.44	Up	N/A	N/A	N/A
236889_at	0.143935	3	Up	N/A	N/A	N/A
201751_at	0.146179	3.23	Up	JOSD1	9929	Josephin domain containing 1
243768_at	0.147055	5.09	Up	N/A	N/A	N/A
207552_at	0.147099	3.39	Up	ATP5G2	517	ATP synthase, H+ transporting, mitochondrial Fo complex, subunit C2 (subunit 9)
244415_at	0.148745	2.48	Up	N/A	N/A	N/A
204140_at	0.148801	2.13	Up	TPST1	8460	tyrosylprotein sulfotransferase 1
228156_at	0.150628	2.7	Up	N/A	N/A	N/A
212443_at	0.15273	2.14	Up	NBEAL2	23218	neurobeachin-like 2
202861_at	0.153483	3.03	Up	PER1	5187	period homolog 1 (Drosophila)
240971_x_at	0.15443	3.82	Up	N/A	N/A	N/A
236437_at	0.154436	2.36	Up	N/A	N/A	N/A
226365_at	0.154803	3.39	Up	N/A	N/A	N/A
223717_s_at	0.156511	2.32	Up	ACRBP	84519	acrosin binding protein
235652_at	0.156573	3.08	Up	N/A	N/A	N/A
226205_at	0.158166	2.12	Up	ANKRD13D	338692	ankyrin repeat domain 13 family, member D
1562280_at	0.159255	2.1	Up	N/A	N/A	N/A
220694_at	0.16009	2.71	Up	DDEF1IT1	29065	ASAP1 intronic transcript 1 (non-protein coding)
201340_s_at	0.164581	2.14	Up	ENC1	8507	ectodermal-neural cortex 1 (with BTB-like domain)
230651_at	0.164757	2.3	Up	N/A	N/A	N/A
1558048_x_at	0.166007	2.81	Up	N/A	N/A	N/A
243878_at	0.16617	2.93	Up	N/A	N/A	N/A
218166_s_at	0.16782	2.11	Up	RSF1	51773	remodeling and spacing factor 1
202205_at	0.171438	3.46	Up	VASP	7408	vasodilator-stimulated phosphoprotein
202839_s_at	0.173069	2.22	Up	NDUFB7	4713	NADH dehydrogenase (ubiquinone) 1 beta subcomplex, 7, 18kDa
233219_at	0.17382	2.74	Up	N/A	N/A	N/A
207216_at	0.174792	2.13	Up	TNFSF8	944	tumor necrosis factor (ligand) superfamily, member 8
200959_at	0.175591	2.96	Up	FUS / NR1H3	2521	fused in sarcoma
240139_at	0.175888	3.51	Up	N/A	N/A	N/A
205193_at	0.176006	2.31	Up	MAFF	23764	v-maf musculoaponeurotic fibrosarcoma oncogene homolog F (avian)
216211_at	0.178374	2.31	Up	N/A	N/A	N/A
217655_at	0.17852	2.31	Up	LOC100127972	100127972	hypothetical LOC100127972
211672_s_at	0.179676	2.27	Up	ARPC4	10093	actin related protein 2/3 complex, subunit 4, 20kDa
234632_x_at	0.180005	3.9	Up	N/A	N/A	N/A
1569854_at	0.180219	2.85	Up	N/A	N/A	N/A
228723_at	0.183094	2.12	Up	N/A	N/A	N/A
240960_at	0.184783	3.02	Up	N/A	N/A	N/A
218302_at	0.185861	2.9	Up	PSENEN	55851	presenilin enhancer 2 homolog (C. elegans)
201541_s_at	0.187811	2.01	Up	ZNHIT1	10467	zinc finger, HIT-type containing 1
244791_at	0.190044	2.01	Up	N/A	N/A	N/A
242431_at	0.190783	4.96	Up	N/A	N/A	N/A
234723_x_at	0.191569	2.03	Up	N/A	N/A	N/A
207850_at	0.194124	2.27	Up	CXCL3	2921	chemokine (C-X-C motif) ligand 3
240347_at	0.1943	4.16	Up	N/A	N/A	N/A
241613_at	0.20202	2.3	Up	N/A	N/A	N/A
238029_s_at	0.202359	2.05	Up	SLC16A14	151473	solute carrier family 16, member 14 (monocarboxylic acid transporter 14)
204805_s_at	0.204021	2.29	Up	H1FX	8971	H1 histone family, member X
236552_at	0.204322	2.4	Up	N/A	N/A	N/A
202988_s_at	0.205713	2.02	Up	RGS1	5996	regulator of G-protein signaling 1
239861_at	0.207619	3.1	Up	N/A	N/A	N/A
201107_s_at	0.207714	4.19	Up	THBS1	7057	thrombospondin 1
217756_x_at	0.208023	3.61	Up	HYPK / SERF2	10169	small EDRK-rich factor 2
242875_at	0.208155	2.4	Up	N/A	N/A	N/A
1564378_a_at	0.213379	2.3	Up	N/A	N/A	N/A
240146_at	0.213685	2.67	Up	N/A	N/A	N/A
1553185_at	0.21615	3.7	Up	RASEF	158158	RAS and EF-hand domain containing
223027_at	0.216322	2.26	Up	SNX9	51429	sorting nexin 9
215780_s_at	0.216534	6.23	Up	SET / hCG_1644608	642869	SET translocation (myeloid leukemia-associated) pseudogene
200846_s_at	0.217092	2.71	Up	PPP1CA	5499	protein phosphatase 1, catalytic subunit, alpha isozyme
200654_at	0.218723	2.57	Up	P4HB	5034	prolyl 4-hydroxylase, beta polypeptide
239238_at	0.223761	3.58	Up	N/A	N/A	N/A
222313_at	0.224014	3.02	Up	N/A	N/A	N/A
217756_x_at	0.226693	3.14	Up	HYPK / SERF2	25764	chromosome 15 open reading frame 63
233816_at	0.228247	2.05	Up	N/A	N/A	N/A
223482_at	0.23082	2.8	Up	TMEM120A	83862	transmembrane protein 120A
1565886_at	0.232778	2.22	Up	N/A	N/A	N/A
238341_at	0.235719	2.26	Up	N/A	N/A	N/A
220386_s_at	0.236171	2.07	Up	EML4	27436	echinoderm microtubule associated protein like 4
243993_at	0.237023	2.05	Up	N/A	N/A	N/A
233309_at	0.237481	2.59	Up	N/A	N/A	N/A
240174_at	0.237792	3.31	Up	N/A	N/A	N/A
240307_at	0.238951	3.28	Up	N/A	N/A	N/A
203109_at	0.239481	2.86	Up	UBE2M	9040	ubiquitin-conjugating enzyme E2M
1569263_at	0.240636	3.26	Up	N/A	N/A	N/A
243648_at	0.242082	2.29	Up	LOC100131402	100131402	hypothetical protein LOC100131402
200000_s_at	0.243137	2.95	Up	PRPF8	10594	PRP8 pre-mRNA processing factor 8 homolog (S. cerevisiae)
239175_at	0.244463	2.14	Up	N/A	N/A	N/A
228582_x_at	0.2465	2.08	Up	N/A	N/A	N/A
235811_at	0.246563	4.11	Up	N/A	N/A	N/A
236472_at	0.246732	2	Up	N/A	N/A	N/A
201106_at	0.247086	2.38	Up	GPX4	2879	glutathione peroxidase 4 (phospholipid hydroperoxidase)
203028_s_at	0.248822	5.13	Up	CYBA	1535	cytochrome b-245, alpha polypeptide
210240_s_at	0.251754	2.62	Up	CDKN2D	1032	cyclin-dependent kinase inhibitor 2D (p19, inhibits CDK4)
225797_at	0.256125	2.31	Up	MRPL54	116541	mitochondrial ribosomal protein L54
233303_at	0.256616	2.96	Up	N/A	N/A	N/A
220936_s_at	0.257979	2.36	Up	H2AFJ	55766	H2A histone family, member J
228315_at	0.258032	2.2	Up	N/A	N/A	N/A
207630_s_at	0.259929	2.74	Up	CREM	1390	cAMP responsive element modulator
236307_at	0.261135	2.3	Up	N/A	N/A	N/A
239393_at	0.261541	4	Up	N/A	N/A	N/A
242733_at	0.261806	2.06	Up	N/A	N/A	N/A
1557505_a_at	0.261932	2.08	Up	N/A	N/A	N/A
204661_at	0.262581	3.4	Up	CD52	1043	CD52 molecule
212671_s_at	0.262606	4.96	Up	HLA-DQA2 / HLA-DQA1	3118	major histocompatibility complex, class II, DQ alpha 2
222199_s_at	0.263153	2.03	Up	BIN3	55909	bridging integrator 3
235716_at	0.264977	2.36	Up	N/A	N/A	N/A
220940_at	0.26516	2.68	Up	ANKRD36B	57730	ankyrin repeat domain 36B
207521_s_at	0.266238	2.16	Up	ATP2A3	489	ATPase, Ca++ transporting, ubiquitous
208621_s_at	0.266855	2.21	Up	EZR	7430	ezrin
219298_at	0.267561	2.26	Up	ECHDC3	79746	enoyl CoA hydratase domain containing 3
242225_at	0.267607	2.58	Up	N/A	N/A	N/A
202367_at	0.269055	2.13	Up	CUX1	1523	cut-like homeobox 1
213637_at	0.269123	2.06	Up	N/A	N/A	N/A
243992_at	0.269176	2.12	Up	N/A	N/A	N/A
235060_at	0.270671	2.83	Up	LOC100190986	100190986	hypothetical LOC100190986
221764_at	0.271198	2.57	Up	C19orf22	91300	chromosome 19 open reading frame 22
241860_at	0.27286	2.54	Up	N/A	N/A	N/A
242074_at	0.273434	2.04	Up	N/A	N/A	N/A
234196_at	0.277925	3.05	Up	N/A	N/A	N/A
212430_at	0.278306	3.31	Up	RBM38	55544	RNA binding motif protein 38
201231_s_at	0.278675	2.75	Up	ENO1	2023	enolase 1, (alpha)
1556818_at	0.278788	2.56	Up	N/A	N/A	N/A
200613_at	0.278866	2.59	Up	AP2M1	1173	adaptor-related protein complex 2, mu 1 subunit
224825_at	0.279656	2.01	Up	DNTTIP1	116092	deoxynucleotidyltransferase, terminal, interacting protein 1
240038_at	0.280726	3.81	Up	N/A	N/A	N/A
239571_at	0.281378	2.39	Up	N/A	N/A	N/A
239171_at	0.281388	2.29	Up	N/A	N/A	N/A
240019_at	0.282738	2.5	Up	N/A	N/A	N/A
244846_at	0.282903	2.36	Up	N/A	N/A	N/A
235376_at	0.284785	2.47	Up	N/A	N/A	N/A
218074_at	0.287682	2.6	Up	FAM96B	51647	family with sequence similarity 96, member B
200869_at	0.288793	4.99	Up	RPL18AP3 / RPL18A / RPL18AP6	390354	ribosomal protein L18a pseudogene 3
200869_at	0.288793	4.99	Up	RPL18AP3 / RPL18A / RPL18AP6	6142	ribosomal protein L18a
222326_at	0.289729	3.38	Up	N/A	N/A	N/A
230180_at	0.290873	3.49	Up	N/A	N/A	N/A
244860_at	0.293249	2.32	Up	N/A	N/A	N/A
200916_at	0.297122	3.21	Up	TAGLN2	8407	transgelin 2
208922_s_at	0.298292	2.18	Up	NXF1	10482	nuclear RNA export factor 1
225899_x_at	0.300233	2.07	Up	tcag7.907 / LOC643670 / C20orf69 / DKFZP434B2016 / LOC728105 / LOC728323 / PCMTD2 / FLJ45445	643670	similar to hCG1739109
225899_x_at	0.300233	2.07	Up	tcag7.907 / LOC643670 / C20orf69 / DKFZP434B2016 / LOC728105 / LOC728323 / PCMTD2 / FLJ45445	728105	similar to hCG1739109
242467_at	0.301067	3.1	Up	N/A	N/A	N/A
218084_x_at	0.303121	2.86	Up	FXYD5	53827	FXYD domain containing ion transport regulator 5
203136_at	0.305118	3.01	Up	RABAC1	10567	Rab acceptor 1 (prenylated)
243233_at	0.305444	3.18	Up	N/A	N/A	N/A
227897_at	0.306213	2.28	Up	N/A	N/A	N/A
236621_at	0.308653	2.56	Up	RPS27P13 / RPS27 / RPS27P29 / RPS27P6 / RPS27P7 / RPS27P21 / RPS27P23	100130070	ribosomal protein S27 pseudogene 13
236621_at	0.308653	2.56	Up	RPS27P13 / RPS27 / RPS27P29 / RPS27P6 / RPS27P7 / RPS27P21 / RPS27P23	100130775	ribosomal protein S27 pseudogene 23
236621_at	0.308653	2.56	Up	RPS27P13 / RPS27 / RPS27P29 / RPS27P6 / RPS27P7 / RPS27P21 / RPS27P23	100131787	ribosomal protein S27 pseudogene 7
236621_at	0.308653	2.56	Up	RPS27P13 / RPS27 / RPS27P29 / RPS27P6 / RPS27P7 / RPS27P21 / RPS27P23	100131905	ribosomal protein S27 pseudogene 21
236621_at	0.308653	2.56	Up	RPS27P13 / RPS27 / RPS27P29 / RPS27P6 / RPS27P7 / RPS27P21 / RPS27P23	100132291	ribosomal protein S27 pseudogene 29
236621_at	0.308653	2.56	Up	RPS27P13 / RPS27 / RPS27P29 / RPS27P6 / RPS27P7 / RPS27P21 / RPS27P23	100132488	ribosomal protein S27 pseudogene 6
236000_s_at	0.308714	2.22	Up	N/A	N/A	N/A
232264_at	0.310375	2.54	Up	N/A	N/A	N/A
200852_x_at	0.313817	2.4	Up	GNB2	2783	guanine nucleotide binding protein (G protein), beta polypeptide 2
224573_at	0.314623	3.52	Up	RNASEK	440400	ribonuclease, RNase K
204132_s_at	0.316039	2.81	Up	FOXO3 / FOXO3B	2310	forkhead box O3B pseudogene
200075_s_at	0.318272	3.34	Up	GUK1	2987	guanylate kinase 1
1565701_at	0.318431	2.38	Up	N/A	N/A	N/A
1556007_s_at	0.318609	2.17	Up	N/A	N/A	N/A
227740_at	0.320487	2.08	Up	UHMK1	127933	U2AF homology motif (UHM) kinase 1
203045_at	0.321845	2.38	Up	NINJ1	4814	ninjurin 1
240248_at	0.322646	2.11	Up	N/A	N/A	N/A
221269_s_at	0.324208	3.03	Up	SH3BGRL3	83442	SH3 domain binding glutamic acid-rich protein like 3
203388_at	0.3281	2.16	Up	ARRB2	409	arrestin, beta 2
204621_s_at	0.330861	2.02	Up	NR4A2	4929	nuclear receptor subfamily 4, group A, member 2
200967_at	0.333246	2.41	Up	PPIB	5479	peptidylprolyl isomerase B (cyclophilin B)
1568609_s_at	0.333917	2.01	Up	FLJ39739 / LOC728875 / LOC100286793 / FAM91A2 / LOC728855	100286793	hypothetical LOC100286793
1568609_s_at	0.333917	2.01	Up	FLJ39739 / LOC728875 / LOC100286793 / FAM91A2 / LOC728855	728875	hypothetical LOC728875
213311_s_at	0.335831	2.09	Up	TCF25	22980	transcription factor 25 (basic helix-loop-helix)
206647_at	0.337778	2.81	Up	HBZ	3050	hemoglobin, zeta
215838_at	0.338164	2.27	Up	LILRA5	353514	leukocyte immunoglobulin-like receptor, subfamily A (with TM domain), member 5
224783_at	0.338255	2.08	Up	FAM100B	283991	family with sequence similarity 100, member B
210992_x_at	0.3429	2.06	Up	FCGR2B / FCGR2C / FCGR2A	9103	Fc fragment of IgG, low affinity IIc, receptor for (CD32) (gene/pseudogene)
205237_at	0.343794	3.8	Up	FCN1	2219	ficolin (collagen/fibrinogen domain containing) 1
230735_at	0.344263	2.1	Up	N/A	N/A	N/A
221704_s_at	0.346047	2.01	Up	VPS37B	79720	vacuolar protein sorting 37 homolog B (S. cerevisiae)
217871_s_at	0.347583	3.29	Up	MIF	4282	macrophage migration inhibitory factor (glycosylation-inhibiting factor)
207187_at	0.348217	2.19	Up	JAK3	3718	Janus kinase 3
224719_s_at	0.356069	2.25	Up	C12orf57	113246	chromosome 12 open reading frame 57
217780_at	0.362834	2.6	Up	C19orf56	51398	chromosome 19 open reading frame 56
220755_s_at	0.364798	2.03	Up	C6orf48	50854	chromosome 6 open reading frame 48
200678_x_at	0.365015	2.22	Up	GRN	2896	granulin
209040_s_at	0.370028	3.03	Up	PSMB8	5696	proteasome (prosome, macropain) subunit, beta type, 8 (large multifunctional peptidase 7)
236524_at	0.372417	2.04	Up	N/A	N/A	N/A
231109_at	0.372735	2.22	Up	N/A	N/A	N/A
201584_s_at	0.372862	2	Up	DDX39	10212	DEAD (Asp-Glu-Ala-Asp) box polypeptide 39A
236293_at	0.373995	2.52	Up	N/A	N/A	N/A
211225_at	0.374368	2.2	Up	FUT5 / NDUFA11	2527	fucosyltransferase 5 (alpha (1,3) fucosyltransferase)
201917_s_at	0.375814	2.05	Up	SLC25A36	55186	solute carrier family 25, member 36
204858_s_at	0.379268	2.05	Up	TYMP	1890	thymidine phosphorylase
234151_at	0.380859	2.39	Up	N/A	N/A	N/A
201392_s_at	0.38181	2.88	Up	IGF2R	3482	insulin-like growth factor 2 receptor
226055_at	0.381891	2.01	Up	ARRDC2	27106	arrestin domain containing 2
239978_at	0.38194	2.03	Up	N/A	N/A	N/A
209083_at	0.382269	2.89	Up	CORO1A	11151	coronin, actin binding protein, 1A
201743_at	0.383224	3.32	Up	CD14	929	CD14 molecule
218231_at	0.384099	2.01	Up	NAGK	55577	N-acetylglucosamine kinase
229858_at	0.38639	2.72	Up	N/A	N/A	N/A
208894_at	0.386708	3.46	Up	HLA-DRA	3122	major histocompatibility complex, class II, DR alpha
201953_at	0.388242	2.13	Up	CIB1	10519	calcium and integrin binding 1 (calmyrin)
226107_at	0.389892	2.03	Up	N/A	N/A	N/A
242389_at	0.39061	2.16	Up	N/A	N/A	N/A
239274_at	0.395423	2.24	Up	N/A	N/A	N/A
213156_at	0.3955	2.14	Up	N/A	N/A	N/A
1569512_at	0.395672	2.14	Up	N/A	N/A	N/A
236495_at	0.396318	3.96	Up	N/A	N/A	N/A
1559156_at	0.410963	2	Up	N/A	N/A	N/A
236338_at	0.410988	2.11	Up	N/A	N/A	N/A
217478_s_at	0.41184	2.48	Up	HLA-DMA	3108	major histocompatibility complex, class II, DM alpha
204006_s_at	0.412853	3.38	Up	FCGR3A / FCGR3B	2214	Fc fragment of IgG, low affinity IIIa, receptor (CD16a)
227501_at	0.414526	2.15	Up	N/A	N/A	N/A
216570_x_at	0.421978	2.28	Up	RPL29P11 / RPL29P9 / RPL29P26 / RPL29P15 / RPL29P12 / RPL29P6 / RPL29P31 / RPL29	100131713	ribosomal protein L29 pseudogene 11
216570_x_at	0.421978	2.28	Up	RPL29P11 / RPL29P9 / RPL29P26 / RPL29P15 / RPL29P12 / RPL29P6 / RPL29P31 / RPL29	283412	ribosomal protein L29 pseudogene 12
216570_x_at	0.421978	2.28	Up	RPL29P11 / RPL29P9 / RPL29P26 / RPL29P15 / RPL29P12 / RPL29P6 / RPL29P31 / RPL29	284064	ribosomal protein L29 pseudogene 31
216570_x_at	0.421978	2.28	Up	RPL29P11 / RPL29P9 / RPL29P26 / RPL29P15 / RPL29P12 / RPL29P6 / RPL29P31 / RPL29	391019	ribosomal protein L29 pseudogene 6
216570_x_at	0.421978	2.28	Up	RPL29P11 / RPL29P9 / RPL29P26 / RPL29P15 / RPL29P12 / RPL29P6 / RPL29P31 / RPL29	643531	ribosomal protein L29 pseudogene 26
216570_x_at	0.421978	2.28	Up	RPL29P11 / RPL29P9 / RPL29P26 / RPL29P15 / RPL29P12 / RPL29P6 / RPL29P31 / RPL29	647285	ribosomal protein L29 pseudogene 9
216570_x_at	0.421978	2.28	Up	RPL29P11 / RPL29P9 / RPL29P26 / RPL29P15 / RPL29P12 / RPL29P6 / RPL29P31 / RPL29	728820	ribosomal protein L29 pseudogene 15
223649_s_at	0.423901	3.6	Up	SLC25A39	51629	solute carrier family 25, member 39
200064_at	0.42632	2.05	Up	HSP90AB1	3326	heat shock protein 90kDa alpha (cytosolic), class B member 1
201118_at	0.427235	2.45	Up	PGD	5226	phosphogluconate dehydrogenase
208306_x_at	0.430774	2.07	Up	N/A	730415	hypothetical protein LOC730415
205000_at	0.431569	2.74	Up	DDX3Y	8653	DEAD (Asp-Glu-Ala-Asp) box polypeptide 3, Y-linked
212782_x_at	0.433441	2.01	Up	POLR2J / POLR2J2 / LOC100134053 / POLR2J3 / POLR2J4	5439	polymerase (RNA) II (DNA directed) polypeptide J, 13.3kDa
220570_at	0.443281	2.2	Up	RETN	56729	resistin
208685_x_at	0.446964	2.38	Up	BRD2	6046	bromodomain containing 2
215592_at	0.449073	2.09	Up	N/A	N/A	N/A
230970_at	0.452382	2.88	Up	N/A	N/A	N/A
204614_at	0.454285	2.06	Up	SERPINB2	5055	serpin peptidase inhibitor, clade B (ovalbumin), member 2
208993_s_at	0.46305	2.03	Up	PPIG	9360	peptidylprolyl isomerase G (cyclophilin G)
214167_s_at	0.464359	2.87	Up	RPLP0 / RPLP0P6	220717	ribosomal protein, large, P0 pseudogene 6
243469_at	0.464556	2.17	Up	N/A	N/A	N/A
243561_at	0.484686	2	Up	N/A	N/A	N/A
208645_s_at	0.507808	2.1	Up	RPS14P3 / RPS14	6208	ribosomal protein S14
237456_at	0.513152	2.01	Up	N/A	N/A	N/A
200936_at	0.530359	2.14	Up	RPL8	6132	ribosomal protein L8
201105_at	0.534354	2.23	Up	LGALS1	3956	lectin, galactoside-binding, soluble, 1
204409_s_at	0.548435	3.29	Up	EIF1AY	9086	eukaryotic translation initiation factor 1A, Y-linked
201909_at	0.650335	2.46	Up	RPS4Y1	6192	ribosomal protein S4, Y-linked 1
232375_at	0.000172099	5.19	Down	N/A	N/A	N/A
216288_at	0.000190358	2.07	Down	CYSLTR1	10800	cysteinyl leukotriene receptor 1
243158_at	0.000201737	3.63	Down	N/A	N/A	N/A
203362_s_at	0.00025398	2.59	Down	MAD2L1	4085	MAD2 mitotic arrest deficient-like 1 (yeast)
209585_s_at	0.000378465	6.43	Down	MINPP1	9562	multiple inositol-polyphosphate phosphatase 1
218986_s_at	0.000406035	5.77	Down	DDX60	55601	DEAD (Asp-Glu-Ala-Asp) box polypeptide 60
222077_s_at	0.000467328	3.35	Down	RACGAP1	29127	Rac GTPase activating protein 1
236923_x_at	0.000536337	2.84	Down	N/A	N/A	N/A
226603_at	0.000572185	5.51	Down	SAMD9L	219285	sterile alpha motif domain containing 9-like
206637_at	0.000647089	3.37	Down	P2RY14	9934	purinergic receptor P2Y, G-protein coupled, 14
228487_s_at	0.000682304	7.19	Down	N/A	N/A	N/A
228654_at	0.000888132	3.25	Down	SPIN4	139886	spindlin family, member 4
203764_at	0.000895853	3.98	Down	DLGAP5	9787	discs, large (Drosophila) homolog-associated protein 5
227609_at	0.000970776	4.41	Down	EPSTI1	94240	epithelial stromal interaction 1 (breast)
205110_s_at	0.00154921	7.62	Down	FGF13	2258	fibroblast growth factor 13
216020_at	0.00157161	2.95	Down	IFIH1	64135	interferon induced with helicase C domain 1
225890_at	0.00166111	2.08	Down	C20orf72	92667	chromosome 20 open reading frame 72
224518_s_at	0.00175873	3.65	Down	ZNF559	84527	zinc finger protein 559
219787_s_at	0.00182021	3	Down	ECT2	1894	epithelial cell transforming sequence 2 oncogene
238045_at	0.00185616	2.37	Down	TMEM65	157378	transmembrane protein 65
206874_s_at	0.00203845	2.7	Down	N/A	N/A	N/A
213830_at	0.0021006	2.73	Down	TRD@ / TRA@ / KIFC3	6964	T cell receptor delta locus
218085_at	0.00210458	2.57	Down	CHMP5	51510	chromatin modifying protein 5
201111_at	0.00218905	2.19	Down	CSE1L	1434	CSE1 chromosome segregation 1-like (yeast)
203595_s_at	0.00220647	5.83	Down	IFIT5	24138	interferon-induced protein with tetratricopeptide repeats 5
229016_s_at	0.00223045	2.49	Down	TRERF1	55809	transcriptional regulating factor 1
204127_at	0.00224733	2.08	Down	RFC3	5983	replication factor C (activator 1) 3, 38kDa
222825_at	0.00238043	2.48	Down	OTUD6B	51633	OTU domain containing 6B
1559332_at	0.0024678	3.48	Down	N/A	N/A	N/A
225834_at	0.00247182	2.89	Down	FAM72A / FAM72B / FAM72D	653820	family with sequence similarity 72, member B
225834_at	0.00247182	2.89	Down	FAM72A / FAM72B / FAM72D	728833	family with sequence similarity 72, member D
225834_at	0.00247182	2.89	Down	FAM72A / FAM72B / FAM72D	729533	family with sequence similarity 72, member A
225415_at	0.00249433	3.39	Down	DTX3L	151636	deltex 3-like (Drosophila)
218659_at	0.00266797	2.14	Down	ASXL2	55252	additional sex combs like 2 (Drosophila)
219918_s_at	0.00268455	2.56	Down	ASPM	259266	asp (abnormal spindle) homolog, microcephaly associated (Drosophila)
230413_s_at	0.00271253	5.2	Down	N/A	N/A	N/A
205240_at	0.0029871	2.56	Down	GPSM2	29899	G-protein signaling modulator 2
204159_at	0.00304682	2.14	Down	CDKN2C	1031	cyclin-dependent kinase inhibitor 2C (p18, inhibits CDK4)
229622_at	0.00321062	2.9	Down	FAM132B	151176	family with sequence similarity 132, member B
223396_at	0.00325375	2.34	Down	TMEM60	85025	transmembrane protein 60
1557813_at	0.00325472	2.06	Down	N/A	N/A	N/A
219714_s_at	0.00327712	2.27	Down	CACNA2D3	55799	calcium channel, voltage-dependent, alpha 2/delta subunit 3
230391_at	0.00334947	2.87	Down	N/A	N/A	N/A
243366_s_at	0.00342616	3.31	Down	N/A	N/A	N/A
201589_at	0.00352089	2.39	Down	SMC1A	8243	structural maintenance of chromosomes 1A
219283_at	0.00361645	2.14	Down	C1GALT1C1	29071	C1GALT1-specific chaperone 1
202666_s_at	0.00362806	2.57	Down	ACTL6A	86	actin-like 6A
212759_s_at	0.00367888	2.37	Down	TCF7L2	6934	transcription factor 7-like 2 (T-cell specific, HMG-box)
219311_at	0.00369407	2	Down	CEP76	79959	centrosomal protein 76kDa
231776_at	0.0038263	2.92	Down	EOMES	8320	eomesodermin
214710_s_at	0.00397175	2.71	Down	CCNB1	891	cyclin B1
203153_at	0.00397187	27.03	Down	IFIT1	3434	interferon-induced protein with tetratricopeptide repeats 1
206483_at	0.00400109	2.17	Down	LRRC6	23639	leucine rich repeat containing 6
202086_at	0.00411395	5.12	Down	MX1	4599	myxovirus (influenza virus) resistance 1, interferon-inducible protein p78 (mouse)
203011_at	0.00412766	2.43	Down	IMPA1	3612	inositol(myo)-1(or 4)-monophosphatase 1
204972_at	0.00417115	2.07	Down	OAS2	4939	2'-5'-oligoadenylate synthetase 2, 69/71kDa
213238_at	0.00432204	2.42	Down	ATP10D	57205	ATPase, class V, type 10D
223387_at	0.00446437	2.38	Down	ZFYVE1	53349	zinc finger, FYVE domain containing 1
240128_at	0.00449654	2.1	Down	N/A	N/A	N/A
218519_at	0.00450806	3.14	Down	SLC35A5	55032	solute carrier family 35, member A5
225904_at	0.00454653	2.51	Down	C1orf96	126731	chromosome 1 open reading frame 96
213407_at	0.00466106	2.67	Down	PHLPPL	23035	PH domain and leucine rich repeat protein phosphatase 2
204759_at	0.00493821	2.04	Down	RCBTB2	1102	regulator of chromosome condensation (RCC1) and BTB (POZ) domain containing protein 2
207840_at	0.0050098	2.5	Down	CD160	11126	CD160 molecule
235112_at	0.00508728	2.24	Down	N/A	N/A	N/A
205170_at	0.00518791	2.39	Down	STAT2	6773	signal transducer and activator of transcription 2, 113kDa
237207_at	0.00521688	2.41	Down	N/A	N/A	N/A
226509_at	0.00529619	2.1	Down	ZNF641	121274	zinc finger protein 641
218252_at	0.00530392	2.17	Down	CKAP2	26586	cytoskeleton associated protein 2
223223_at	0.00533168	2.49	Down	ARV1	64801	ARV1 homolog (S. cerevisiae)
204172_at	0.0053346	5.55	Down	CPOX	1371	coproporphyrinogen oxidase
219863_at	0.00541469	8.73	Down	HERC5	51191	hect domain and RLD 5
219913_s_at	0.00541746	3.07	Down	CRNKL1	51340	crooked neck pre-mRNA splicing factor-like 1 (Drosophila)
213115_at	0.00545003	3.27	Down	ATG4A	115201	ATG4 autophagy related 4 homolog A (S. cerevisiae)
224511_s_at	0.00545881	2.18	Down	TXNDC17	84817	thioredoxin domain containing 17
205701_at	0.00548995	2.18	Down	IPO8	10526	importin 8
207438_s_at	0.00549546	2.24	Down	SNUPN	10073	snurportin 1
203689_s_at	0.00573722	2.06	Down	FMR1	2332	fragile X mental retardation 1
206756_at	0.00594983	4.11	Down	CHST7	56548	carbohydrate (N-acetylglucosamine 6-O) sulfotransferase 7
203741_s_at	0.00597012	2.14	Down	ADCY7	113	adenylate cyclase 7
205329_s_at	0.00615398	2.37	Down	SNX4	8723	sorting nexin 4
212510_at	0.00631915	2.82	Down	GPD1L	23171	glycerol-3-phosphate dehydrogenase 1-like
232232_s_at	0.00650434	2.43	Down	SLC22A16	85413	solute carrier family 22 (organic cation/carnitine transporter), member 16
217502_at	0.006657	8.91	Down	IFIT2	3433	interferon-induced protein with tetratricopeptide repeats 2
206765_at	0.00671085	5.6	Down	KCNJ2	3759	potassium inwardly-rectifying channel, subfamily J, member 2
225291_at	0.00684403	3.05	Down	PNPT1	87178	polyribonucleotide nucleotidyltransferase 1
218963_s_at	0.00692303	4.04	Down	KRT23	25984	keratin 23 (histone deacetylase inducible)
222673_x_at	0.00692698	2.3	Down	FAM122B	159090	family with sequence similarity 122B
204211_x_at	0.00700607	2.47	Down	EIF2AK2	5610	eukaryotic translation initiation factor 2-alpha kinase 2
243824_at	0.00704179	2.87	Down	N/A	N/A	N/A
230860_at	0.0071365	2.88	Down	C3orf34	84984	centrosomal protein 19kDa
225537_at	0.00721243	2.24	Down	TRAPPC6B	122553	trafficking protein particle complex 6B
223065_s_at	0.00737541	2.06	Down	STARD3NL	83930	STARD3 N-terminal like
1556543_at	0.00741924	4.45	Down	N/A	N/A	N/A
222824_at	0.00762229	3.1	Down	N/A	N/A	N/A
212372_at	0.00763228	2.46	Down	MYH10	4628	myosin, heavy chain 10, non-muscle
236583_at	0.00780507	3.64	Down	N/A	N/A	N/A
203397_s_at	0.00781501	3.24	Down	GALNT3	2591	UDP-N-acetyl-alpha-D-galactosamine:polypeptide N-acetylgalactosaminyltransferase 3 (GalNAc-T3)
235346_at	0.00785349	2.37	Down	FUNDC1	139341	FUN14 domain containing 1
221044_s_at	0.00803518	2.53	Down	TRIM34 / TRIM6-TRIM34	445372	TRIM6-TRIM34 readthrough
221044_s_at	0.00803518	2.53	Down	TRIM34 / TRIM6-TRIM34	53840	tripartite motif containing 34
227801_at	0.00823408	2.22	Down	TRIM59	286827	tripartite motif containing 59
211597_s_at	0.00831297	2.67	Down	HOPX	84525	HOP homeobox
235117_at	0.00832489	3.12	Down	CHAC2	494143	ChaC, cation transport regulator homolog 2 (E. coli)
218499_at	0.00847677	2.21	Down	RP6-213H19.1	51765	serine/threonine protein kinase MST4
230585_at	0.00851024	7.34	Down	N/A	N/A	N/A
202950_at	0.00862617	3.66	Down	CRYZ	1429	crystallin, zeta (quinone reductase)
234997_x_at	0.00865517	2.4	Down	N/A	N/A	N/A
219242_at	0.00873404	2.09	Down	CEP63	80254	centrosomal protein 63kDa
207500_at	0.00877275	4.47	Down	CASP5	838	caspase 5, apoptosis-related cysteine peptidase
221522_at	0.00886212	2.05	Down	ANKRD27	84079	ankyrin repeat domain 27 (VPS9 domain)
240671_at	0.00894391	2.08	Down	N/A	N/A	N/A
226748_at	0.00908312	4.84	Down	LYSMD2	256586	LysM, putative peptidoglycan-binding, domain containing 2
204767_s_at	0.00945701	2.04	Down	FEN1	2237	flap structure-specific endonuclease 1
218400_at	0.00973055	4.17	Down	OAS3	4940	2'-5'-oligoadenylate synthetase 3, 100kDa
203132_at	0.00975901	2.66	Down	RB1	5925	retinoblastoma 1
230937_at	0.00981548	2.13	Down	LOC285835	285835	hypothetical protein LOC285835
223155_at	0.00996659	2.45	Down	HDHD2	84064	haloacid dehalogenase-like hydrolase domain containing 2
223288_at	0.0101569	2.44	Down	USP38	84640	ubiquitin specific peptidase 38
227139_s_at	0.0102756	2.02	Down	HPS3	84343	Hermansky-Pudlak syndrome 3
204656_at	0.0102828	2.51	Down	SHB / TOMM5 / EXOSC3	6461	Src homology 2 domain containing adaptor protein B
223487_x_at	0.0102899	2.48	Down	GNB4	59345	guanine nucleotide binding protein (G protein), beta polypeptide 4
209421_at	0.0102934	2.4	Down	MSH2	4436	mutS homolog 2, colon cancer, nonpolyposis type 1 (E. coli)
218943_s_at	0.0104992	3.79	Down	DDX58	23586	DEAD (Asp-Glu-Ala-Asp) box polypeptide 58
226181_at	0.0106488	2.85	Down	TUBE1	51175	tubulin, epsilon 1
212160_at	0.0107178	2.65	Down	XPOT	11260	exportin, tRNA (nuclear export receptor for tRNAs)
222980_at	0.0107339	2.43	Down	RAB10	10890	RAB10, member RAS oncogene family
203213_at	0.010749	2.16	Down	CDC2	983	cyclin-dependent kinase 1
218911_at	0.0108692	2.34	Down	YEATS4	8089	YEATS domain containing 4
203711_s_at	0.0108921	2.46	Down	HIBCH	26275	3-hydroxyisobutyryl-CoA hydrolase
224436_s_at	0.0109117	2.2	Down	NIPSNAP3A	25934	nipsnap homolog 3A (C. elegans)
204020_at	0.0111424	2.29	Down	PURA	5813	purine-rich element binding protein A
217671_at	0.0113138	3.72	Down	N/A	N/A	N/A
218288_s_at	0.0113945	2.1	Down	CCDC90B	60492	coiled-coil domain containing 90B
212410_at	0.0115216	2.21	Down	EFHA1	221154	EF-hand domain family, member A1
205660_at	0.0115612	3.3	Down	OASL	8638	2'-5'-oligoadenylate synthetase-like
204162_at	0.0117132	2.11	Down	NDC80	10403	NDC80 homolog, kinetochore complex component (S. cerevisiae)
226541_at	0.011858	3.53	Down	FBXO30	84085	F-box protein 30
230091_at	0.0119493	2.53	Down	N/A	N/A	N/A
217886_at	0.0119963	2.04	Down	EPS15	2060	epidermal growth factor receptor pathway substrate 15
218352_at	0.0120761	2.59	Down	RCBTB1	55213	regulator of chromosome condensation (RCC1) and BTB (POZ) domain containing protein 1
203566_s_at	0.0122209	3.24	Down	AGL	178	amylo-alpha-1, 6-glucosidase, 4-alpha-glucanotransferase
211038_s_at	0.0123261	2	Down	CROCCL1	84809	ciliary rootlet coiled-coil, rootletin pseudogene 2
219540_at	0.0123497	3.28	Down	ZNF267	10308	zinc finger protein 267
227840_at	0.0125565	3	Down	C2orf76	130355	chromosome 2 open reading frame 76
239467_at	0.0127465	4.14	Down	N/A	N/A	N/A
240759_at	0.0130324	3.86	Down	N/A	N/A	N/A
220442_at	0.0132953	3.57	Down	WDR51B / GALNT4	8693	UDP-N-acetyl-alpha-D-galactosamine:polypeptide N-acetylgalactosaminyltransferase 4 (GalNAc-T4)
209707_at	0.0135375	2.11	Down	PIGK	10026	phosphatidylinositol glycan anchor biosynthesis, class K
218992_at	0.0135702	2.09	Down	C9orf46	55848	chromosome 9 open reading frame 46
243736_at	0.0137517	2.58	Down	N/A	N/A	N/A
227295_at	0.0138464	2.85	Down	IKIP	121457	IKBKB interacting protein
213761_at	0.0138516	2.7	Down	MDM1	56890	Mdm1 nuclear protein homolog (mouse)
204822_at	0.0138965	2.04	Down	TTK	7272	TTK protein kinase
202663_at	0.0139486	2.5	Down	WIPF1	7456	WAS/WASL interacting protein family, member 1
219582_at	0.0139533	3.33	Down	OGFRL1	79627	opioid growth factor receptor-like 1
218196_at	0.014019	2.32	Down	OSTM1	28962	osteopetrosis associated transmembrane protein 1
213361_at	0.0141949	2.85	Down	TDRD7	23424	tudor domain containing 7
235424_at	0.0142989	2.45	Down	N/A	N/A	N/A
223625_at	0.0143483	2.59	Down	FAM126A	84668	family with sequence similarity 126, member A
210970_s_at	0.0143798	2.34	Down	IBTK	25998	inhibitor of Bruton agammaglobulinemia tyrosine kinase
239679_at	0.0144687	2.24	Down	N/A	N/A	N/A
214182_at	0.0146356	3.77	Down	LOC100132430	100132430	hypothetical LOC100132430
200934_at	0.0147561	2.1	Down	DEK	7913	DEK oncogene
230720_at	0.0148374	10.48	Down	RNF182	221687	ring finger protein 182
229129_at	0.0150014	2.65	Down	N/A	N/A	N/A
204194_at	0.0150521	2.85	Down	BACH1	571	BTB and CNC homology 1, basic leucine zipper transcription factor 1
244061_at	0.0151101	2.44	Down	N/A	N/A	N/A
219297_at	0.0151188	2.25	Down	WDR44	54521	WD repeat domain 44
202905_x_at	0.0151422	2.31	Down	NBN	4683	nibrin
203253_s_at	0.0152432	2.19	Down	HISPPD1	23262	diphosphoinositol pentakisphosphate kinase 2
206468_s_at	0.0152498	2	Down	METTL13	51603	methyltransferase like 13
201291_s_at	0.0152888	2.34	Down	TOP2A	7153	topoisomerase (DNA) II alpha 170kDa
212898_at	0.0154032	2.24	Down	KIAA0406	9675	Tel2 interacting protein 1 homolog (S. pombe)
213427_at	0.0154424	2.1	Down	RPP40	10799	ribonuclease P/MRP 40kDa subunit
221081_s_at	0.0154808	3.25	Down	DENND2D	79961	DENN/MADD domain containing 2D
217945_at	0.0154921	2.84	Down	BTBD1	53339	BTB (POZ) domain containing 1
228191_at	0.0155411	2.7	Down	N/A	N/A	N/A
204439_at	0.0155697	5.95	Down	IFI44L	10964	interferon-induced protein 44-like
207338_s_at	0.0155874	2.02	Down	ZNF200	7752	zinc finger protein 200
222691_at	0.0156328	2.75	Down	SLC35B3	51000	solute carrier family 35, member B3
229742_at	0.0156819	2.37	Down	C15orf61	145853	chromosome 15 open reading frame 61
202811_at	0.0158804	2.04	Down	STAMBP	10617	STAM binding protein
242388_x_at	0.0160934	4.48	Down	N/A	N/A	N/A
201795_at	0.0161284	2.69	Down	LBR	3930	lamin B receptor
204026_s_at	0.0161585	2.31	Down	ZWINT	11130	ZW10 interactor
1558971_at	0.0166686	2.97	Down	TSEPA	387357	thymocyte selection associated
223754_at	0.0167237	2.1	Down	C2orf88	84281	chromosome 2 open reading frame 88
220615_s_at	0.0168074	2.62	Down	FAR2	55711	fatty acyl CoA reductase 2
222608_s_at	0.0168316	2.01	Down	ANLN	54443	anillin, actin binding protein
202930_s_at	0.016901	2.29	Down	SUCLA2	8803	succinate-CoA ligase, ADP-forming, beta subunit
242366_at	0.0171793	2.69	Down	N/A	N/A	N/A
229723_at	0.017714	2.23	Down	TAGAP	117289	T-cell activation RhoGTPase activating protein
203755_at	0.0177472	2.13	Down	BUB1B	701	budding uninhibited by benzimidazoles 1 homolog beta (yeast)
203420_at	0.0177993	2.26	Down	FAM8A1	51439	family with sequence similarity 8, member A1
243030_at	0.0179097	3.46	Down	N/A	N/A	N/A
205140_at	0.0179941	2.49	Down	FPGT	8790	fucose-1-phosphate guanylyltransferase
226117_at	0.017995	3.12	Down	TIFA	92610	TRAF-interacting protein with forkhead-associated domain
206943_at	0.0184857	2.57	Down	TGFBR1	7046	transforming growth factor, beta receptor 1
204641_at	0.0184907	2.36	Down	NEK2	4751	NIMA (never in mitosis gene a)-related kinase 2
202468_s_at	0.0185376	3.25	Down	CTNNAL1	8727	catenin (cadherin-associated protein), alpha-like 1
238488_at	0.0187793	4.05	Down	LRRC70	100130733	leucine rich repeat containing 70
218909_at	0.0188092	2.48	Down	RPS6KC1	26750	ribosomal protein S6 kinase, 52kDa, polypeptide 1
209301_at	0.0188272	5.78	Down	CA2	760	carbonic anhydrase II
204747_at	0.0188495	7.45	Down	IFIT3	3437	interferon-induced protein with tetratricopeptide repeats 3
201760_s_at	0.0191128	2.2	Down	WSB2	55884	WD repeat and SOCS box containing 2
216994_s_at	0.0192285	2.38	Down	RUNX2	860	runt-related transcription factor 2
223044_at	0.019386	3.36	Down	SLC40A1	30061	solute carrier family 40 (iron-regulated transporter), member 1
223434_at	0.0194407	2.86	Down	GBP3	2635	guanylate binding protein 3
228234_at	0.0197472	2.95	Down	TICAM2	353376	toll-like receptor adaptor molecule 2
211764_s_at	0.0198257	2.61	Down	UBE2D1	7321	ubiquitin-conjugating enzyme E2D 1
226756_at	0.0200855	2.02	Down	N/A	N/A	N/A
236487_at	0.0203563	2.54	Down	SCLT1	132320	sodium channel and clathrin linker 1
211034_s_at	0.0204696	2.4	Down	C12orf51	283450	chromosome 12 open reading frame 51
236305_at	0.0205789	3.45	Down	RFESD	317671	Rieske (Fe-S) domain containing
208545_x_at	0.0206083	2.13	Down	TAF4	6874	TAF4 RNA polymerase II, TATA box binding protein (TBP)-associated factor, 135kDa
217979_at	0.0207088	2.46	Down	TSPAN13	27075	tetraspanin 13
206145_at	0.0212133	5.51	Down	RHAG	6005	Rh-associated glycoprotein
1570301_at	0.0212371	2.22	Down	N/A	N/A	N/A
219649_at	0.021283	3.13	Down	ALG6	29929	asparagine-linked glycosylation 6, alpha-1,3-glucosyltransferase homolog (S. cerevisiae)
218446_s_at	0.0213228	2.43	Down	FAM18B	51030	family with sequence similarity 18, member B1
232829_at	0.0214258	2.01	Down	OR52K3P	390035	olfactory receptor, family 52, subfamily K, member 3 pseudogene
218716_x_at	0.0217399	2	Down	MTO1	25821	mitochondrial translation optimization 1 homolog (S. cerevisiae)
225043_at	0.0218428	2.95	Down	SLC15A4	121260	solute carrier family 15, member 4
203218_at	0.0219371	2.14	Down	MAPK9	5601	mitogen-activated protein kinase 9
225687_at	0.0221068	2.12	Down	FAM83D	81610	family with sequence similarity 83, member D
209206_at	0.0222205	2.26	Down	SEC22B	9554	SEC22 vesicle trafficking protein homolog B (S. cerevisiae) (gene/pseudogene)
236545_at	0.0224388	4.17	Down	N/A	N/A	N/A
204554_at	0.0224392	3.16	Down	PPP1R3D	5509	protein phosphatase 1, regulatory (inhibitor) subunit 3D
214483_s_at	0.022457	2.64	Down	ARFIP1	27236	ADP-ribosylation factor interacting protein 1
226941_at	0.0225269	2.32	Down	N/A	N/A	N/A
232528_at	0.0225575	2.41	Down	N/A	N/A	N/A
202939_at	0.0225709	2.07	Down	ZMPSTE24	10269	zinc metallopeptidase (STE24 homolog, S. cerevisiae)
205202_at	0.0228997	2.06	Down	PCMT1	5110	protein-L-isoaspartate (D-aspartate) O-methyltransferase
206925_at	0.022904	2.21	Down	ST8SIA4	7903	ST8 alpha-N-acetyl-neuraminide alpha-2,8-sialyltransferase 4
202329_at	0.0231173	2.12	Down	CSK	1445	c-src tyrosine kinase
218170_at	0.0231448	2.55	Down	ISOC1	51015	isochorismatase domain containing 1
231426_at	0.0234618	2.04	Down	N/A	N/A	N/A
219994_at	0.0235251	3.05	Down	APBB1IP	54518	amyloid beta (A4) precursor protein-binding, family B, member 1 interacting protein
208054_at	0.0236377	2.41	Down	HERC4	26091	hect domain and RLD 4
205898_at	0.023716	6.73	Down	CX3CR1	1524	chemokine (C-X3-C motif) receptor 1
222478_at	0.0237413	2.16	Down	VPS36	51028	vacuolar protein sorting 36 homolog (S. cerevisiae)
223239_at	0.0239075	2.65	Down	C14orf129	51527	chromosome 14 open reading frame 129
220646_s_at	0.0240299	4.44	Down	KLRF1	51348	killer cell lectin-like receptor subfamily F, member 1
227630_at	0.0242165	2.33	Down	N/A	N/A	N/A
232963_at	0.0247324	3.13	Down	N/A	N/A	N/A
241721_at	0.0249379	2.31	Down	N/A	N/A	N/A
204353_s_at	0.0249859	2.43	Down	POT1	25913	protection of telomeres 1 homolog (S. pombe)
242598_at	0.0249878	3.28	Down	N/A	N/A	N/A
200860_s_at	0.0251821	2.23	Down	CNOT1	23019	CCR4-NOT transcription complex, subunit 1
232527_at	0.0251987	2.57	Down	N/A	N/A	N/A
221804_s_at	0.025231	2.26	Down	FAM45B / FAM45A	404636	family with sequence similarity 45, member A
207332_s_at	0.02553	2.04	Down	TFRC	7037	transferrin receptor (p90, CD71)
228309_at	0.0255399	2.03	Down	N/A	N/A	N/A
221287_at	0.0256887	2.65	Down	RNASEL	6041	ribonuclease L (2',5'-oligoisoadenylate synthetase-dependent)
239264_at	0.0258085	2.14	Down	N/A	N/A	N/A
206631_at	0.0258881	2.2	Down	PTGER2	5732	prostaglandin E receptor 2 (subtype EP2), 53kDa
236782_at	0.0260581	2.69	Down	SAMD3	154075	sterile alpha motif domain containing 3
204023_at	0.0265377	2.42	Down	RFC4	5984	replication factor C (activator 1) 4, 37kDa
208296_x_at	0.0265721	2.32	Down	TNFAIP8	25816	tumor necrosis factor, alpha-induced protein 8
229704_at	0.0265806	2.32	Down	N/A	N/A	N/A
231815_at	0.0266861	2.01	Down	PHF12	57649	PHD finger protein 12
226921_at	0.0267639	2.2	Down	UBR1	197131	ubiquitin protein ligase E3 component n-recognin 1
203485_at	0.0270567	2.14	Down	RTN1	6252	reticulon 1
214059_at	0.0271622	4.47	Down	IFI44	10561	interferon-induced protein 44
218842_at	0.0272271	2.45	Down	RPAP3	79657	RNA polymerase II associated protein 3
232681_at	0.0275669	2.28	Down	N/A	N/A	N/A
220941_s_at	0.0276086	2.2	Down	C21orf91	54149	chromosome 21 open reading frame 91
206666_at	0.0276671	2.62	Down	GZMK	3003	granzyme K (granzyme 3; tryptase II)
204804_at	0.0277865	2.13	Down	TRIM21	6737	tripartite motif containing 21
201193_at	0.0279698	2.18	Down	IDH1	3417	isocitrate dehydrogenase 1 (NADP+), soluble
213000_at	0.0286076	3.03	Down	MORC3	23515	MORC family CW-type zinc finger 3
226254_s_at	0.028771	2.42	Down	KIAA1430	57587	KIAA1430
208436_s_at	0.0287795	2.1	Down	IRF7	3665	interferon regulatory factor 7
219334_s_at	0.0290168	2.1	Down	OBFC2A	64859	oligonucleotide/oligosaccharide-binding fold containing 2A
228152_s_at	0.0290515	2.33	Down	DDX60L	91351	DEAD (Asp-Glu-Ala-Asp) box polypeptide 60-like
218195_at	0.0292133	3.49	Down	C6orf211	79624	chromosome 6 open reading frame 211
218150_at	0.0292363	2.03	Down	ARL5A	26225	ADP-ribosylation factor-like 5A
204976_s_at	0.0292432	2.06	Down	AMMECR1	9949	Alport syndrome, mental retardation, midface hypoplasia and elliptocytosis chromosomal region gene 1
213048_s_at	0.0293019	2.13	Down	N/A	N/A	N/A
218039_at	0.0293252	3.51	Down	NUSAP1	51203	nucleolar and spindle associated protein 1
218139_s_at	0.0296368	2	Down	MUDENG	55745	MU-2/AP1M2 domain containing, death-inducing
243271_at	0.0297255	2.46	Down	N/A	N/A	N/A
225497_at	0.0301811	2.69	Down	ATE1	11101	arginyltransferase 1
224867_at	0.0303131	2.01	Down	C1orf151	440574	chromosome 1 open reading frame 151
226321_at	0.0305463	2.05	Down	LYSMD3	116068	LysM, putative peptidoglycan-binding, domain containing 3
203691_at	0.0305555	3.04	Down	PI3	5266	peptidase inhibitor 3, skin-derived
226119_at	0.0305699	2.11	Down	PCMTD1	115294	protein-L-isoaspartate (D-aspartate) O-methyltransferase domain containing 1
204444_at	0.0308606	2.32	Down	KIF11	3832	kinesin family member 11
224452_s_at	0.0308793	2.18	Down	C7orf70	84792	chromosome 7 open reading frame 70
242673_at	0.030887	3.13	Down	N/A	N/A	N/A
205077_s_at	0.0310457	2.01	Down	PIGF	5281	phosphatidylinositol glycan anchor biosynthesis, class F
225101_s_at	0.0313252	2.22	Down	SNX14	57231	sorting nexin 14
210321_at	0.0314826	2.17	Down	GZMH	2999	granzyme H (cathepsin G-like 2, protein h-CCPX)
206785_s_at	0.0315932	3.39	Down	KLRC2 / KLRC1	3821	killer cell lectin-like receptor subfamily C, member 1
206785_s_at	0.0315932	3.39	Down	KLRC2 / KLRC1	3822	killer cell lectin-like receptor subfamily C, member 2
212989_at	0.0317674	2.77	Down	SGMS1	259230	sphingomyelin synthase 1
208097_s_at	0.0319821	2.06	Down	TMX1	81542	thioredoxin-related transmembrane protein 1
223738_s_at	0.0319826	2.53	Down	PGM2	55276	phosphoglucomutase 2
241435_at	0.0321298	3.5	Down	N/A	N/A	N/A
232472_at	0.0322324	2.16	Down	N/A	N/A	N/A
1560527_at	0.0322571	4.03	Down	NF-E4	58160	transcription factor NF-E4
225908_at	0.0324427	2.76	Down	IAH1	285148	isoamyl acetate-hydrolyzing esterase 1 homolog (S. cerevisiae)
225700_at	0.0326217	2.33	Down	GLCCI1	113263	glucocorticoid induced transcript 1
209112_at	0.0327176	2.19	Down	CDKN1B	1027	cyclin-dependent kinase inhibitor 1B (p27, Kip1)
212582_at	0.0327442	2.51	Down	OSBPL8	114882	oxysterol binding protein-like 8
201921_at	0.0327649	2.02	Down	GNG10	2790	guanine nucleotide binding protein (G protein), gamma 10
219598_s_at	0.0329373	2.82	Down	RWDD1	51389	RWD domain containing 1
231370_at	0.0329964	4.14	Down	N/A	N/A	N/A
235306_at	0.033089	3.36	Down	GIMAP8	155038	GTPase, IMAP family member 8
204825_at	0.033287	2.06	Down	MELK	9833	maternal embryonic leucine zipper kinase
214567_s_at	0.0333213	2.62	Down	XCL1 / XCL2	6846	chemokine (C motif) ligand 2
209628_at	0.0335688	2.04	Down	NXT2	55916	nuclear transport factor 2-like export factor 2
230466_s_at	0.0337638	9.13	Down	N/A	N/A	N/A
227458_at	0.0338181	2.3	Down	N/A	N/A	N/A
219691_at	0.0338219	2.27	Down	SAMD9	54809	sterile alpha motif domain containing 9
223342_at	0.0340078	2.19	Down	RRM2B	50484	ribonucleotide reductase M2 B (TP53 inducible)
203620_s_at	0.034008	2.1	Down	FCHSD2	9873	FCH and double SH3 domains 2
227111_at	0.0342937	2.2	Down	ZBTB34	403341	zinc finger and BTB domain containing 34
229333_at	0.0343009	2.01	Down	N/A	N/A	N/A
201956_s_at	0.0348372	2.66	Down	GNPAT	8443	glyceronephosphate O-acyltransferase
224302_s_at	0.0349306	2.01	Down	MRPS36	92259	mitochondrial ribosomal protein S36
218979_at	0.0351077	2.32	Down	RMI1	80010	RMI1, RecQ mediated genome instability 1, homolog (S. cerevisiae)
202749_at	0.0351307	2.65	Down	WRB	7485	tryptophan rich basic protein
222811_at	0.0352668	3	Down	FTSJD1	55783	FtsJ methyltransferase domain containing 1
212651_at	0.0353936	2.07	Down	RHOBTB1	9886	Rho-related BTB domain containing 1
213017_at	0.0354445	2.22	Down	ABHD3	171586	abhydrolase domain containing 3
223591_at	0.0357484	2.15	Down	RNF135	84282	ring finger protein 135
203191_at	0.035823	2.15	Down	ABCB6	10058	ATP-binding cassette, sub-family B (MDR/TAP), member 6
218323_at	0.0367306	2.05	Down	RHOT1	55288	ras homolog gene family, member T1
203306_s_at	0.0368669	2.9	Down	SLC35A1	10559	solute carrier family 35 (CMP-sialic acid transporter), member A1
212731_at	0.0372275	2.09	Down	ANKRD46	157567	ankyrin repeat domain 46
1552701_a_at	0.0374222	3.02	Down	CARD16 / CASP1	114769	caspase recruitment domain family, member 16
225707_at	0.0376108	2.08	Down	ARL6IP6	151188	ADP-ribosylation-like factor 6 interacting protein 6
218334_at	0.037988	2	Down	THOC7	80145	THO complex 7 homolog (Drosophila)
225105_at	0.0382987	2.73	Down	C12orf75	387882	chromosome 12 open reading frame 75
208405_s_at	0.0384463	2.01	Down	CD164	8763	CD164 molecule, sialomucin
234986_at	0.0386378	2.97	Down	N/A	N/A	N/A
219243_at	0.0386519	4.46	Down	GIMAP4	55303	GTPase, IMAP family member 4
206365_at	0.0387944	2.65	Down	XCL1 / XCL2	6375	chemokine (C motif) ligand 1
211257_x_at	0.0389858	2.19	Down	ZNF638	27332	zinc finger protein 638
202502_at	0.0390697	2.32	Down	ACADM	34	acyl-CoA dehydrogenase, C-4 to C-12 straight chain
204218_at	0.0391021	2.22	Down	C11orf51	25906	chromosome 11 open reading frame 51
234983_at	0.0392832	2.42	Down	N/A	N/A	N/A
237006_at	0.0392855	3.37	Down	N/A	N/A	N/A
244373_at	0.0395211	2.1	Down	N/A	N/A	N/A
218713_at	0.0396505	2.08	Down	NARG2	79664	NMDA receptor regulated 2
1556185_a_at	0.0396694	4.21	Down	N/A	N/A	N/A
203427_at	0.0398457	2.11	Down	ASF1A	25842	ASF1 anti-silencing function 1 homolog A (S. cerevisiae)
226155_at	0.0401376	2.23	Down	FAM160B1	57700	family with sequence similarity 160, member B1
219017_at	0.0401442	2.49	Down	ETNK1	55500	ethanolamine kinase 1
201786_s_at	0.0403001	2.04	Down	ADAR	103	adenosine deaminase, RNA-specific
201872_s_at	0.0404216	2.38	Down	ABCE1	6059	ATP-binding cassette, sub-family E (OABP), member 1
228006_at	0.0407064	2.25	Down	N/A	N/A	N/A
203925_at	0.0408639	2.67	Down	GCLM	2730	glutamate-cysteine ligase, modifier subunit
238879_at	0.0409996	2.46	Down	N/A	N/A	N/A
203371_s_at	0.0417286	2.54	Down	NDUFB3	4709	NADH dehydrogenase (ubiquinone) 1 beta subcomplex, 3, 12kDa
242521_at	0.0419313	2.54	Down	N/A	N/A	N/A
212476_at	0.0419928	2.59	Down	ACAP2	23527	ArfGAP with coiled-coil, ankyrin repeat and PH domains 2
228061_at	0.042274	2.39	Down	CCDC126	90693	coiled-coil domain containing 126
203732_at	0.0422832	2.05	Down	TRIP4	9325	thyroid hormone receptor interactor 4
225082_at	0.0423051	2.33	Down	CPSF3	51692	cleavage and polyadenylation specific factor 3, 73kDa
1557240_a_at	0.0423802	2.88	Down	N/A	N/A	N/A
209902_at	0.0424178	2.04	Down	ATR	545	ataxia telangiectasia and Rad3 related
241068_at	0.0424271	2.59	Down	N/A	N/A	N/A
204769_s_at	0.0425599	2.28	Down	TAP2	6891	transporter 2, ATP-binding cassette, sub-family B (MDR/TAP)
241956_at	0.042563	2.53	Down	N/A	N/A	N/A
223320_s_at	0.0428839	3.98	Down	ABCB10	23456	ATP-binding cassette, sub-family B (MDR/TAP), member 10
243904_at	0.0429447	2.43	Down	N/A	N/A	N/A
230618_s_at	0.0432716	2.16	Down	N/A	N/A	N/A
239721_at	0.0434877	2	Down	N/A	N/A	N/A
238712_at	0.0436499	2.58	Down	N/A	N/A	N/A
209714_s_at	0.0437891	2.57	Down	CDKN3	1033	cyclin-dependent kinase inhibitor 3
204820_s_at	0.0439562	2.02	Down	BTN3A3 / BTN3A2	10384	butyrophilin, subfamily 3, member A3
213682_at	0.0440345	2.22	Down	NUP50	10762	nucleoporin 50kDa
226128_at	0.0441987	2.68	Down	N/A	N/A	N/A
202687_s_at	0.0443309	2.58	Down	TNFSF10	8743	tumor necrosis factor (ligand) superfamily, member 10
217883_at	0.0444375	2.25	Down	MMADHC	27249	methylmalonic aciduria (cobalamin deficiency) cblD type, with homocystinuria
217534_at	0.0444791	2.17	Down	FAM49B	51571	family with sequence similarity 49, member B
241838_at	0.0446284	2.77	Down	N/A	N/A	N/A
219657_s_at	0.0451805	2.21	Down	KLF3	51274	Kruppel-like factor 3 (basic)
208116_s_at	0.0453252	2.31	Down	MAN1A1	4121	mannosidase, alpha, class 1A, member 1
230741_at	0.0457148	2.44	Down	N/A	N/A	N/A
220567_at	0.0461607	2.12	Down	IKZF2	22807	IKAROS family zinc finger 2 (Helios)
200071_at	0.0462333	2.21	Down	SMNDC1	10285	survival motor neuron domain containing 1
204834_at	0.0464057	2.09	Down	FGL2	10875	fibrinogen-like 2
219929_s_at	0.0464814	2.16	Down	ZFYVE21	79038	zinc finger, FYVE domain containing 21
220992_s_at	0.0465177	2.3	Down	C1orf25	81627	TRM1 tRNA methyltransferase 1-like
229635_at	0.0467132	2.86	Down	N/A	N/A	N/A
213797_at	0.0468617	5.24	Down	RSAD2	91543	radical S-adenosyl methionine domain containing 2
204079_at	0.0473703	3.15	Down	TPST2	8459	tyrosylprotein sulfotransferase 2
210117_at	0.0474811	2.15	Down	SPAG1	6674	sperm associated antigen 1
206715_at	0.0479039	2.14	Down	TFEC	22797	transcription factor EC
207181_s_at	0.0479489	2.08	Down	CASP7	840	caspase 7, apoptosis-related cysteine peptidase
236692_at	0.047995	2.45	Down	LOC729839	729839	DTW domain containing 2 pseudogene
203457_at	0.0482832	2.04	Down	STX7	8417	syntaxin 7
209630_s_at	0.0484074	2.01	Down	FBXW2	26190	F-box and WD repeat domain containing 2
229968_at	0.0484153	2.86	Down	N/A	N/A	N/A
219979_s_at	0.0485497	2.05	Down	C11orf73	51501	chromosome 11 open reading frame 73
225847_at	0.0489014	3.53	Down	AADACL1	57552	neutral cholesterol ester hydrolase 1
223100_s_at	0.0490136	2.19	Down	NUDT5	11164	nudix (nucleoside diphosphate linked moiety X)-type motif 5
244008_at	0.0491301	3.23	Down	N/A	N/A	N/A
213452_at	0.0491611	2.23	Down	ZNF184	7738	zinc finger protein 184
226599_at	0.0494033	2.44	Down	FHDC1	85462	FH2 domain containing 1
213391_at	0.0494445	2.21	Down	DPY19L4	286148	dpy-19-like 4 (C. elegans)
218281_at	0.0496379	2.42	Down	MRPL48	51642	mitochondrial ribosomal protein L48
233834_at	0.0497191	2.09	Down	N/A	N/A	N/A
205504_at	0.049915	2.69	Down	BTK	695	Bruton agammaglobulinemia tyrosine kinase
236422_at	0.0501281	2.39	Down	N/A	N/A	N/A
226785_at	0.0502211	2.06	Down	ATP11C	286410	ATPase, class VI, type 11C
216458_at	0.050244	2.32	Down	PQLC3	130814	PQ loop repeat containing 3
203310_at	0.0503334	2.09	Down	STXBP3	6814	syntaxin binding protein 3
235740_at	0.0505259	2.29	Down	N/A	N/A	N/A
228454_at	0.050795	2.03	Down	LCOR	84458	ligand dependent nuclear receptor corepressor
234258_at	0.0508268	2.11	Down	N/A	N/A	N/A
225716_at	0.0508579	2.51	Down	N/A	N/A	N/A
203656_at	0.0508816	2.05	Down	FIG4	9896	FIG4 homolog, SAC1 lipid phosphatase domain containing (S. cerevisiae)
243020_at	0.0509906	2.01	Down	N/A	N/A	N/A
223269_at	0.0515924	2.16	Down	POLR3GL	84265	polymerase (RNA) III (DNA directed) polypeptide G (32kD)-like
202503_s_at	0.0519155	2.22	Down	KIAA0101	9768	KIAA0101
221497_x_at	0.0522103	3.2	Down	EGLN1	54583	egl nine homolog 1 (C. elegans)
207291_at	0.0523172	2.38	Down	PRRG4	79056	proline rich Gla (G-carboxyglutamic acid) 4 (transmembrane)
226194_at	0.0524478	2.37	Down	ZNF828	283489	zinc finger protein 828
227395_at	0.0527282	2.46	Down	TBCEL	219899	tubulin folding cofactor E-like
202697_at	0.0528579	2.1	Down	NUDT21	11051	nudix (nucleoside diphosphate linked moiety X)-type motif 21
218404_at	0.0531357	2.73	Down	SNX10	29887	sorting nexin 10
214257_s_at	0.0532193	3.06	Down	N/A	N/A	N/A
228283_at	0.0533667	2.03	Down	CMC1	152100	COX assembly mitochondrial protein homolog (S. cerevisiae)
222108_at	0.0535524	2.4	Down	AMIGO2	347902	adhesion molecule with Ig-like domain 2
244779_at	0.0538509	2.28	Down	N/A	N/A	N/A
203265_s_at	0.0540967	2.16	Down	MAP2K4	6416	mitogen-activated protein kinase kinase 4
1559425_at	0.0545673	4.02	Down	N/A	N/A	N/A
228149_at	0.0550661	2.59	Down	C7orf60	154743	chromosome 7 open reading frame 60
218409_s_at	0.0554481	2.17	Down	DNAJC1	64215	DnaJ (Hsp40) homolog, subfamily C, member 1
218197_s_at	0.0557269	2.19	Down	OXR1	55074	oxidation resistance 1
204236_at	0.0564503	2.94	Down	FLI1 / EWSR1	2313	Friend leukemia virus integration 1
208788_at	0.0564722	2.77	Down	ELOVL5	60481	ELOVL fatty acid elongase 5
226459_at	0.056503	2.29	Down	PIK3AP1	118788	phosphoinositide-3-kinase adaptor protein 1
231093_at	0.0571405	2.47	Down	FCRL3	115352	Fc receptor-like 3
240094_at	0.0573421	2.82	Down	N/A	N/A	N/A
201032_at	0.057408	2.24	Down	BLCAP	10904	bladder cancer associated protein
226773_at	0.0575929	2.43	Down	N/A	N/A	N/A
213879_at	0.0576176	2.22	Down	N/A	N/A	N/A
221218_s_at	0.0576971	2.48	Down	TPK1	27010	thiamin pyrophosphokinase 1
201864_at	0.0576978	2.75	Down	GDI1	2664	GDP dissociation inhibitor 1
202227_s_at	0.0578086	2.08	Down	BRD8	10902	bromodomain containing 8
206082_at	0.0579718	2.25	Down	HCP5	10866	HLA complex P5
226338_at	0.0583193	3.12	Down	TMEM55A	55529	transmembrane protein 55A
210116_at	0.0583943	2.09	Down	SH2D1A	4068	SH2 domain containing 1A
222683_at	0.058699	2.46	Down	RNF20	56254	ring finger protein 20
226702_at	0.058727	2.67	Down	CMPK2	129607	cytidine monophosphate (UMP-CMP) kinase 2, mitochondrial
235227_at	0.0589369	2.94	Down	N/A	N/A	N/A
221509_at	0.059041	2.1	Down	DENR	8562	density-regulated protein
222924_at	0.059353	2.17	Down	SLMAP	7871	sarcolemma associated protein
221194_s_at	0.0595568	2.05	Down	RNFT1	51136	ring finger protein, transmembrane 1
212768_s_at	0.0600725	3.69	Down	OLFM4	10562	olfactomedin 4
209507_at	0.0602822	2.11	Down	RPA3	6119	replication protein A3, 14kDa
208832_at	0.0603142	2.18	Down	ATXN10	25814	ataxin 10
242320_at	0.0603334	2.3	Down	N/A	N/A	N/A
204780_s_at	0.0603582	2.13	Down	FAS	355	Fas (TNF receptor superfamily, member 6)
230292_at	0.0614192	2.14	Down	LOC100131993	100131993	similar to hCG2020760
228190_at	0.0614221	2.39	Down	ATG4C / CTR9	84938	ATG4 autophagy related 4 homolog C (S. cerevisiae)
205716_at	0.06146	2.4	Down	SLC25A40	55972	solute carrier family 25, member 40
200762_at	0.0614634	2.87	Down	DPYSL2	1808	dihydropyrimidinase-like 2
216748_at	0.0615796	2.54	Down	PYHIN1	149628	pyrin and HIN domain family, member 1
225297_at	0.0615992	2.3	Down	HAUS1	115106	HAUS augmin-like complex, subunit 1
200026_at	0.0617152	2.65	Down	RPL34	6164	ribosomal protein L34
1552806_a_at	0.0618017	2.22	Down	SIGLEC10	89790	sialic acid binding Ig-like lectin 10
225036_at	0.0619153	2.09	Down	SHB / TOMM5	401505	translocase of outer mitochondrial membrane 5 homolog (yeast)
214764_at	0.0621559	2.05	Down	RRP15	51018	ribosomal RNA processing 15 homolog (S. cerevisiae)
227021_at	0.0622303	2.85	Down	AOF1	221656	lysine (K)-specific demethylase 1B
225655_at	0.0622997	2.08	Down	UHRF1	29128	ubiquitin-like with PHD and ring finger domains 1
202118_s_at	0.0623299	2.63	Down	CPNE3	8895	copine III
206283_s_at	0.0624719	2.17	Down	TAL1	6886	T-cell acute lymphocytic leukemia 1
203675_at	0.0625977	2.5	Down	NUCB2	4925	nucleobindin 2
212836_at	0.0627159	2.37	Down	POLD3	10714	polymerase (DNA-directed), delta 3, accessory subunit
204809_at	0.0628804	2.09	Down	CLPX	10845	ClpX caseinolytic peptidase X homolog (E. coli)
206834_at	0.0628955	4.32	Down	HBD	3045	hemoglobin, delta
213701_at	0.0629229	2.2	Down	C12orf29	91298	chromosome 12 open reading frame 29
202277_at	0.0629678	2.22	Down	MRPL51 / SPTLC1	10558	serine palmitoyltransferase, long chain base subunit 1
241929_at	0.0632178	2.14	Down	N/A	N/A	N/A
228105_at	0.0634582	2.63	Down	N/A	N/A	N/A
219947_at	0.0636738	3.41	Down	CLEC4A	50856	C-type lectin domain family 4, member A
227769_at	0.063887	3.54	Down	N/A	N/A	N/A
220320_at	0.0645706	2.28	Down	DOK3	79930	docking protein 3
217841_s_at	0.0646002	3.17	Down	PPME1	51400	protein phosphatase methylesterase 1
206877_at	0.0648788	2.08	Down	MXD1	4084	MAX dimerization protein 1
205931_s_at	0.0653066	2.32	Down	CREB5	9586	cAMP responsive element binding protein 5
220005_at	0.065587	4.95	Down	P2RY13	53829	purinergic receptor P2Y, G-protein coupled, 13
200607_s_at	0.0667362	2.3	Down	RAD21	5885	RAD21 homolog (S. pombe)
212756_s_at	0.0668116	2.49	Down	UBR2	23304	ubiquitin protein ligase E3 component n-recognin 2
222833_at	0.066893	2.15	Down	LPCAT2	54947	lysophosphatidylcholine acyltransferase 2
226962_at	0.0669183	2.17	Down	ZBTB41	360023	zinc finger and BTB domain containing 41
226431_at	0.0669645	2.17	Down	FAM117B	150864	family with sequence similarity 117, member B
227929_at	0.0671446	2.84	Down	N/A	N/A	N/A
206133_at	0.0671839	2.38	Down	XAF1	54739	XIAP associated factor 1
213246_at	0.0674403	2.22	Down	C14orf109	26175	chromosome 14 open reading frame 109
205949_at	0.0683033	3.09	Down	CA1	759	carbonic anhydrase I
204689_at	0.0683177	3.06	Down	HHEX	3087	hematopoietically expressed homeobox
235196_at	0.0683573	2.25	Down	N/A	N/A	N/A
225997_at	0.0686361	3.09	Down	MOBKL1A	92597	MOB1, Mps One Binder kinase activator-like 1A (yeast)
209551_at	0.0686685	2.56	Down	YIPF4	84272	Yip1 domain family, member 4
228273_at	0.0688563	2.5	Down	N/A	N/A	N/A
219285_s_at	0.0689575	2.1	Down	NIN	51199	ninein (GSK3B interacting protein)
204204_at	0.0690582	2.59	Down	SLC31A2	1318	solute carrier family 31 (copper transporters), member 2
228220_at	0.0691824	2.27	Down	FCHO2	115548	FCH domain only 2
203302_at	0.0692056	2.44	Down	DCK	1633	deoxycytidine kinase
223174_at	0.069257	2.42	Down	BTBD10	84280	BTB (POZ) domain containing 10
227717_at	0.0695685	2.19	Down	FLJ41603	389337	Rho guanine nucleotide exchange factor (GEF) 37
220416_at	0.0696557	2.02	Down	ATP8B4	79895	ATPase, class I, type 8B, member 4
210596_at	0.0706682	2	Down	LOC100129513	100129513	similar to PRO0756
213019_at	0.0710069	2.12	Down	RANBP6	26953	RAN binding protein 6
225419_at	0.0713746	2.33	Down	C7orf11	136647	chromosome 7 open reading frame 11
233300_at	0.0718193	2.23	Down	N/A	N/A	N/A
205771_s_at	0.0719227	2.55	Down	AKAP7	9465	A kinase (PRKA) anchor protein 7
203067_at	0.0721248	2.2	Down	PDHX	8050	pyruvate dehydrogenase complex, component X
206875_s_at	0.0721692	2.19	Down	SLK	9748	STE20-like kinase
203608_at	0.0722215	3.45	Down	ALDH5A1	7915	aldehyde dehydrogenase 5 family, member A1
213573_at	0.0723793	2.57	Down	N/A	N/A	N/A
227856_at	0.0729287	2.06	Down	C4orf32	132720	chromosome 4 open reading frame 32
207165_at	0.0729505	2.05	Down	HMMR	3161	hyaluronan-mediated motility receptor (RHAMM)
242601_at	0.0739918	3.66	Down	HEPACAM2	253012	HEPACAM family member 2
223220_s_at	0.0749683	2.53	Down	PARP9	83666	poly (ADP-ribose) polymerase family, member 9
209381_x_at	0.0757217	3.26	Down	SF3A2	8175	splicing factor 3a, subunit 2, 66kDa
1562289_at	0.0762698	3.25	Down	N/A	N/A	N/A
209666_s_at	0.0764621	2.13	Down	CHUK	1147	conserved helix-loop-helix ubiquitous kinase
215884_s_at	0.0767781	2.71	Down	UBQLN2	29978	ubiquilin 2
216782_at	0.0770053	2.87	Down	N/A	N/A	N/A
221804_s_at	0.0772071	2.42	Down	FAM45B / FAM45A	55855	family with sequence similarity 45, member B
204995_at	0.0781114	3.02	Down	CDK5R1	8851	cyclin-dependent kinase 5, regulatory subunit 1 (p35)
217521_at	0.0782332	2.94	Down	N/A	N/A	N/A
221816_s_at	0.0786074	2.57	Down	PHF11	51131	PHD finger protein 11
223361_at	0.0788684	2.37	Down	C6orf115	58527	chromosome 6 open reading frame 115
201202_at	0.0791134	2.68	Down	PCNA	5111	proliferating cell nuclear antigen
204774_at	0.0792546	2.21	Down	EVI2A	2123	ecotropic viral integration site 2A
204750_s_at	0.0798699	2.78	Down	DSC2	1824	desmocollin 2
219777_at	0.0799267	2.66	Down	GIMAP6	474344	GTPase, IMAP family member 6
224797_at	0.0801634	2.95	Down	ARRDC3	57561	arrestin domain containing 3
204006_s_at	0.0802703	2.08	Down	FCGR3A / FCGR3B	2215	Fc fragment of IgG, low affinity IIIb, receptor (CD16b)
220953_s_at	0.0804696	2.08	Down	MTMR12	54545	myotubularin related protein 12
220187_at	0.0809999	2.11	Down	STEAP4	79689	STEAP family member 4
202377_at	0.0812712	2.08	Down	N/A	N/A	N/A
218303_x_at	0.0817367	2.59	Down	KRCC1	51315	lysine-rich coiled-coil 1
223297_at	0.0819106	2.16	Down	AMMECR1L	83607	AMME chromosomal region gene 1-like
218361_at	0.0820065	2.82	Down	GOLPH3L	55204	golgi phosphoprotein 3-like
226152_at	0.0821885	2.09	Down	TTC7B	145567	tetratricopeptide repeat domain 7B
205488_at	0.0825696	3.75	Down	GZMA	3001	granzyme A (granzyme 1, cytotoxic T-lymphocyte-associated serine esterase 3)
209096_at	0.0832364	2.02	Down	UBE2V2	7336	ubiquitin-conjugating enzyme E2 variant 2
1565566_a_at	0.0837568	2.07	Down	N/A	N/A	N/A
226006_at	0.0846698	3.06	Down	LOC100131801	100131801	hypothetical protein LOC100131801
201301_s_at	0.0846959	2.23	Down	ANXA4	307	annexin A4
202786_at	0.085045	2.8	Down	STK39	27347	serine threonine kinase 39
202903_at	0.0851665	2.17	Down	LSM5	23658	LSM5 homolog, U6 small nuclear RNA associated (S. cerevisiae)
225798_at	0.0851944	3.09	Down	JAZF1	221895	JAZF zinc finger 1
219931_s_at	0.0857291	2.29	Down	KLHL12	59349	kelch-like 12 (Drosophila)
226301_at	0.0857907	2.19	Down	C6orf192	116843	chromosome 6 open reading frame 192
203721_s_at	0.0857995	2.6	Down	UTP18	51096	UTP18, small subunit (SSU) processome component, homolog (yeast)
206488_s_at	0.0858607	2	Down	CD36	948	CD36 molecule (thrombospondin receptor)
1563357_at	0.0858656	2.06	Down	N/A	N/A	N/A
209323_at	0.0863474	2.6	Down	PRKRIR	5612	protein-kinase, interferon-inducible double stranded RNA dependent inhibitor, repressor of (P58 repressor)
201249_at	0.0864131	2.39	Down	SLC2A1	6513	solute carrier family 2 (facilitated glucose transporter), member 1
203757_s_at	0.0870812	2.92	Down	CEACAM6	4680	carcinoembryonic antigen-related cell adhesion molecule 6 (non-specific cross reacting antigen)
202447_at	0.0870885	2.82	Down	DECR1	1666	2,4-dienoyl CoA reductase 1, mitochondrial
209735_at	0.0877512	4.34	Down	ABCG2	9429	ATP-binding cassette, sub-family G (WHITE), member 2
212526_at	0.087984	2.34	Down	SPG20	23111	spastic paraplegia 20 (Troyer syndrome)
203845_at	0.0885076	2.91	Down	KAT2B	8850	K(lysine) acetyltransferase 2B
217800_s_at	0.0885602	2.1	Down	NDFIP1	80762	Nedd4 family interacting protein 1
205632_s_at	0.0887758	2.97	Down	PIP5K1B	8395	phosphatidylinositol-4-phosphate 5-kinase, type I, beta
218108_at	0.0893019	2.65	Down	UBR7	55148	ubiquitin protein ligase E3 component n-recognin 7 (putative)
223501_at	0.089619	2.1	Down	TNFSF13B	10673	tumor necrosis factor (ligand) superfamily, member 13b
207509_s_at	0.0896814	4.68	Down	LAIR2	3904	leukocyte-associated immunoglobulin-like receptor 2
219966_x_at	0.08977	2.26	Down	BANP	54971	BTG3 associated nuclear protein
218152_at	0.0899868	2.05	Down	HMG20A	10363	high mobility group 20A
228071_at	0.0901239	2.13	Down	GIMAP7	168537	GTPase, IMAP family member 7
209404_s_at	0.0903208	2.23	Down	TMED7	51014	transmembrane emp24 protein transport domain containing 7
214606_at	0.0903591	2.13	Down	TSPAN2	10100	tetraspanin 2
216050_at	0.0903745	2.13	Down	N/A	N/A	N/A
221014_s_at	0.0907134	2.58	Down	RAB33B	83452	RAB33B, member RAS oncogene family
203554_x_at	0.0911984	2.08	Down	PTTG1	9232	pituitary tumor-transforming 1
242463_x_at	0.0913854	2.41	Down	ZNF600	162966	zinc finger protein 600
232629_at	0.0915258	3.24	Down	PROK2	60675	prokineticin 2
203667_at	0.0915902	2.18	Down	TBCA	6902	tubulin folding cofactor A
207601_at	0.0916671	2.43	Down	SULT1B1	27284	sulfotransferase family, cytosolic, 1B, member 1
212612_at	0.0916712	2.21	Down	RCOR1	23186	REST corepressor 1
218010_x_at	0.0920389	2.35	Down	C20orf149	79144	pancreatic progenitor cell differentiation and proliferation factor homolog (zebrafish)
242403_at	0.0923123	2.76	Down	N/A	N/A	N/A
219292_at	0.0924018	2.33	Down	THAP1	55145	THAP domain containing, apoptosis associated protein 1
200620_at	0.0925039	2.08	Down	TMEM59	9528	transmembrane protein 59
201847_at	0.0925726	2.54	Down	LIPA	3988	lipase A, lysosomal acid, cholesterol esterase
226019_at	0.0931714	2.05	Down	DAB1 / OMA1	115209	OMA1 homolog, zinc metallopeptidase (S. cerevisiae)
212530_at	0.0933726	2.86	Down	NEK7	140609	NIMA (never in mitosis gene a)-related kinase 7
201177_s_at	0.0935788	2.08	Down	UBA2	10054	ubiquitin-like modifier activating enzyme 2
237194_at	0.0936397	2.6	Down	N/A	N/A	N/A
203086_at	0.0937047	2.08	Down	KIF2A	3796	kinesin heavy chain member 2A
227621_at	0.0941479	3.25	Down	N/A	N/A	N/A
215191_at	0.094232	2.45	Down	N/A	N/A	N/A
225414_at	0.0947671	2.67	Down	RNF149	284996	ring finger protein 149
1552553_a_at	0.0953821	2.27	Down	NLRC4	58484	NLR family, CARD domain containing 4
226366_at	0.0954703	2.36	Down	SHPRH	257218	SNF2 histone linker PHD RING helicase
205020_s_at	0.0955082	2.11	Down	ARL4A	10124	ADP-ribosylation factor-like 4A
209732_at	0.0957465	2.71	Down	CLEC2B	9976	C-type lectin domain family 2, member B
223943_s_at	0.0958967	2.17	Down	GNG2	54331	guanine nucleotide binding protein (G protein), gamma 2
235556_at	0.0960301	2.03	Down	N/A	N/A	N/A
212553_at	0.0961107	2.09	Down	RPRD2	23248	regulation of nuclear pre-mRNA domain containing 2
221937_at	0.0964613	2.05	Down	N/A	N/A	N/A
205483_s_at	0.0966493	3.32	Down	ISG15	9636	ISG15 ubiquitin-like modifier
221895_at	0.0970289	2	Down	MOSPD2	158747	motile sperm domain containing 2
208650_s_at	0.0972585	2.31	Down	CD24	100133941	CD24 molecule
218981_at	0.0973762	2.36	Down	ACN9	57001	ACN9 homolog (S. cerevisiae)
215847_at	0.0974753	2.01	Down	LOC440248 / HERC2P2 / HERC2P3	283755	hect domain and RLD 2 pseudogene 3
224691_at	0.0975134	2.77	Down	N/A	N/A	N/A
210128_s_at	0.0979532	2.03	Down	LTB4R	1241	leukotriene B4 receptor
203974_at	0.0979903	2.23	Down	HDHD1A	8226	haloacid dehalogenase-like hydrolase domain containing 1
207329_at	0.0980673	4.11	Down	MMP8	4317	matrix metallopeptidase 8 (neutrophil collagenase)
207387_s_at	0.0981054	2.08	Down	GK3P / GK	2710	glycerol kinase
228376_at	0.0981791	2.13	Down	GGTA1	2681	glycoprotein, alpha-galactosyltransferase 1 pseudogene
213528_at	0.0982133	2.68	Down	C1orf156	92342	methyltransferase like 18
212820_at	0.098464	2.76	Down	DMXL2	23312	Dmx-like 2
214722_at	0.0989316	2.1	Down	NOTCH2NL	388677	notch 2 N-terminal like
217317_s_at	0.0997796	2.06	Down	LOC440248 / HERC2P2 / HERC2P3	400322	hect domain and RLD 2 pseudogene 2
217317_s_at	0.0997796	2.06	Down	LOC440248 / HERC2P2 / HERC2P3	440248	hect domain and RLD 2 pseudogene 9
243303_at	0.10063	2.13	Down	N/A	N/A	N/A
210166_at	0.101323	3.5	Down	TLR5	7100	toll-like receptor 5
206584_at	0.101348	3.4	Down	LY96	23643	lymphocyte antigen 96
222848_at	0.10165	2.14	Down	CENPK	64105	centromere protein K
226399_at	0.101786	2.32	Down	N/A	N/A	N/A
201890_at	0.102368	2.68	Down	RRM2	6241	ribonucleotide reductase M2
208374_s_at	0.103232	2.15	Down	CAPZA1	829	capping protein (actin filament) muscle Z-line, alpha 1
242405_at	0.103288	2.68	Down	N/A	N/A	N/A
231035_s_at	0.103344	2.29	Down	N/A	N/A	N/A
203021_at	0.103515	3.2	Down	SLPI	6590	secretory leukocyte peptidase inhibitor
212794_s_at	0.103564	2.33	Down	KIAA1033	23325	KIAA1033
218878_s_at	0.105085	2.44	Down	SIRT1	23411	sirtuin 1
209593_s_at	0.105268	2.25	Down	TOR1B	27348	torsin family 1, member B (torsin B)
232024_at	0.105273	3.74	Down	GIMAP2	26157	GTPase, IMAP family member 2
203406_at	0.106557	2.18	Down	MFAP1	4236	microfibrillar-associated protein 1
205191_at	0.106854	2.89	Down	RP2	6102	retinitis pigmentosa 2 (X-linked recessive)
206687_s_at	0.106952	2.07	Down	PTPN6	5777	protein tyrosine phosphatase, non-receptor type 6
229584_at	0.107375	3.77	Down	LRRK2	120892	leucine-rich repeat kinase 2
222922_at	0.10775	2.57	Down	KCNE3	10008	potassium voltage-gated channel, Isk-related family, member 3
218768_at	0.107958	2.06	Down	NUP107	57122	nucleoporin 107kDa
204336_s_at	0.108171	2.57	Down	RGS19	10287	regulator of G-protein signaling 19
201333_s_at	0.108443	2.22	Down	ARHGEF12	23365	Rho guanine nucleotide exchange factor (GEF) 12
213934_s_at	0.108755	2.75	Down	ZNF23	7571	zinc finger protein 23 (KOX 16)
205098_at	0.109221	2.12	Down	CCR1	1230	chemokine (C-C motif) receptor 1
202922_at	0.109954	2.34	Down	GCLC	2729	glutamate-cysteine ligase, catalytic subunit
229483_at	0.110174	2.05	Down	N/A	N/A	N/A
218589_at	0.110478	2.16	Down	P2RY5	10161	lysophosphatidic acid receptor 6
218082_s_at	0.110544	2.35	Down	UBP1	7342	upstream binding protein 1 (LBP-1a)
202741_at	0.111146	2.4	Down	PRKACB	5567	protein kinase, cAMP-dependent, catalytic, beta
203593_at	0.111672	2.05	Down	CD2AP	23607	CD2-associated protein
203935_at	0.113047	2.03	Down	ACVR1	90	activin A receptor, type I
206937_at	0.113695	2.79	Down	SPTA1	6708	spectrin, alpha, erythrocytic 1 (elliptocytosis 2)
219889_at	0.114942	2.28	Down	FRAT1	10023	frequently rearranged in advanced T-cell lymphomas
204959_at	0.11566	3.04	Down	MNDA	4332	myeloid cell nuclear differentiation antigen
218863_s_at	0.115838	2.98	Down	TNS1	7145	tensin 1
242008_at	0.116513	2.02	Down	N/A	N/A	N/A
226779_at	0.116736	2.3	Down	N/A	N/A	N/A
207654_x_at	0.116851	2.21	Down	DR1	1810	down-regulator of transcription 1, TBP-binding (negative cofactor 2)
203765_at	0.117425	2.23	Down	GCA	25801	grancalcin, EF-hand calcium binding protein
218729_at	0.117651	2.09	Down	LXN	56925	latexin
206470_at	0.118213	2.54	Down	PLXNC1	10154	plexin C1
214470_at	0.11862	2.19	Down	KLRB1	3820	killer cell lectin-like receptor subfamily B, member 1
208864_s_at	0.11883	2.74	Down	TXN	7295	thioredoxin
226752_at	0.118864	2.15	Down	FAM174A	345757	family with sequence similarity 174, member A
203560_at	0.118968	2.3	Down	GGH	8836	gamma-glutamyl hydrolase (conjugase, folylpolygammaglutamyl hydrolase)
224660_at	0.119046	2.34	Down	PIGY	84992	phosphatidylinositol glycan anchor biosynthesis, class Y
202872_at	0.119664	2.19	Down	ATP6V1C1	528	ATPase, H+ transporting, lysosomal 42kDa, V1 subunit C1
203007_x_at	0.119989	2.08	Down	LYPLA1	10434	lysophospholipase I
227755_at	0.120183	2.07	Down	N/A	N/A	N/A
207008_at	0.120453	2.49	Down	IL8RB	3579	chemokine (C-X-C motif) receptor 2
213379_at	0.120679	2.13	Down	COQ2	27235	coenzyme Q2 homolog, prenyltransferase (yeast)
225475_at	0.12102	2.46	Down	MIER1	57708	mesoderm induction early response 1 homolog (Xenopus laevis)
212296_at	0.121854	2.51	Down	PSMD14	10213	proteasome (prosome, macropain) 26S subunit, non-ATPase, 14
226683_at	0.122521	2.46	Down	SNX18	112574	sorting nexin 18
206934_at	0.122743	2.21	Down	SIRPB1 / LOC654056	10326	signal-regulatory protein beta 1
211960_s_at	0.123372	2.1	Down	RAB7A	7879	RAB7A, member RAS oncogene family
209143_s_at	0.123597	2.14	Down	CLNS1A	1207	chloride channel, nucleotide-sensitive, 1A
203275_at	0.124585	2.92	Down	IRF2	3660	interferon regulatory factor 2
220302_at	0.124961	2.19	Down	MAK	4117	male germ cell-associated kinase
207269_at	0.125034	3.37	Down	DEFA4	1669	defensin, alpha 4, corticostatin
235174_s_at	0.125493	2.1	Down	LOC100128822	100128822	hypothetical LOC100128822
222662_at	0.126528	2.36	Down	PPP1R3B	79660	protein phosphatase 1, regulatory (inhibitor) subunit 3B
204224_s_at	0.126619	2.87	Down	GCH1	2643	GTP cyclohydrolase 1
233690_at	0.126699	2.04	Down	N/A	N/A	N/A
205922_at	0.127344	2.25	Down	VNN2	8875	vanin 2
210164_at	0.127732	2.98	Down	GZMB	3002	granzyme B (granzyme 2, cytotoxic T-lymphocyte-associated serine esterase 1)
211207_s_at	0.129848	2.84	Down	ACSL6	23305	acyl-CoA synthetase long-chain family member 6
219079_at	0.129982	2.2	Down	CYB5R4	51167	cytochrome b5 reductase 4
205159_at	0.130101	3.37	Down	CSF2RB	1439	colony stimulating factor 2 receptor, beta, low-affinity (granulocyte-macrophage)
204744_s_at	0.130438	2.24	Down	IARS	3376	isoleucyl-tRNA synthetase
203167_at	0.130539	2.38	Down	TIMP2	7077	TIMP metallopeptidase inhibitor 2
204831_at	0.130625	2.18	Down	CDK8	1024	cyclin-dependent kinase 8
202266_at	0.130788	3.31	Down	TTRAP	51567	tyrosyl-DNA phosphodiesterase 2
221565_s_at	0.131086	2.21	Down	CALHM2	51063	calcium homeostasis modulator 2
202156_s_at	0.131218	2.09	Down	CUGBP2	10659	CUGBP, Elav-like family member 2
206698_at	0.131449	2.74	Down	XK	7504	X-linked Kx blood group (McLeod syndrome)
200614_at	0.131754	2.52	Down	CLTC	1213	clathrin, heavy chain (Hc)
235072_s_at	0.131922	2.28	Down	N/A	N/A	N/A
209004_s_at	0.132254	2.23	Down	FBXL5	26234	F-box and leucine-rich repeat protein 5
207549_x_at	0.133088	2.24	Down	CD46	4179	CD46 molecule, complement regulatory protein
202411_at	0.133565	5.39	Down	IFI27	3429	interferon, alpha-inducible protein 27
206429_at	0.133826	2.46	Down	F2RL1	2150	coagulation factor II (thrombin) receptor-like 1
218853_s_at	0.13424	2.17	Down	MOSPD1	56180	motile sperm domain containing 1
223215_s_at	0.135286	2.05	Down	C14orf100	51528	JNK1/MAPK8-associated membrane protein
217966_s_at	0.13559	2.87	Down	FAM129A	116496	family with sequence similarity 129, member A
201653_at	0.136091	2.07	Down	CNIH	10175	cornichon homolog (Drosophila)
231826_at	0.136271	2.14	Down	C20orf74	57186	Ral GTPase activating protein, alpha subunit 2 (catalytic)
210504_at	0.137317	2.24	Down	KLF1	10661	Kruppel-like factor 1 (erythroid)
201169_s_at	0.137394	2.48	Down	BHLHE40	8553	basic helix-loop-helix family, member e40
229460_at	0.137563	2.14	Down	FAM126B	285172	family with sequence similarity 126, member B
208611_s_at	0.137785	2.15	Down	SPTAN1	6709	spectrin, alpha, non-erythrocytic 1 (alpha-fodrin)
212155_at	0.137815	2.2	Down	RNF187	149603	ring finger protein 187
225225_at	0.1387	2.13	Down	LOC729082	729082	hypothetical LOC729082
220235_s_at	0.138919	2.24	Down	C1orf103	55791	ligand dependent nuclear receptor interacting factor 1
230354_at	0.139339	2.45	Down	N/A	N/A	N/A
235381_at	0.139553	2.05	Down	N/A	N/A	N/A
207983_s_at	0.139574	2.06	Down	STAG2	10735	stromal antigen 2
240948_at	0.139735	2.22	Down	N/A	N/A	N/A
201668_x_at	0.140037	2.94	Down	MARCKS	4082	myristoylated alanine-rich protein kinase C substrate
207616_s_at	0.14011	2.11	Down	TANK	10010	TRAF family member-associated NFKB activator
203911_at	0.14112	2.15	Down	RAP1GAP	5909	RAP1 GTPase activating protein
1556657_at	0.141139	2.08	Down	N/A	N/A	N/A
209840_s_at	0.141331	2.37	Down	LRRN3	54674	leucine rich repeat neuronal 3
213826_s_at	0.143628	2.57	Down	LOC100133109	100133109	hypothetical LOC100133109
202708_s_at	0.144284	2	Down	HIST2H2BE	8349	histone cluster 2, H2be
225841_at	0.144794	2.04	Down	C1orf59	113802	HEN1 methyltransferase homolog 1 (Arabidopsis)
212519_at	0.145267	2.33	Down	UBE2E1	7324	ubiquitin-conjugating enzyme E2E 1
201196_s_at	0.146206	2.01	Down	AMD1	262	adenosylmethionine decarboxylase 1
202710_at	0.146256	2	Down	BET1	10282	blocked early in transport 1 homolog (S. cerevisiae)
1553176_at	0.146467	2.18	Down	SH2D1B	117157	SH2 domain containing 1B
221809_at	0.146659	2.25	Down	RANBP10	57610	RAN binding protein 10
213293_s_at	0.147195	2.97	Down	TRIM22	10346	tripartite motif containing 22
229798_s_at	0.147898	2.27	Down	N/A	N/A	N/A
206052_s_at	0.148045	2.04	Down	SLBP	7884	stem-loop binding protein
201383_s_at	0.148185	2.16	Down	LOC100133166 / NBR1	4077	neighbor of BRCA1 gene 1
201239_s_at	0.148517	2.24	Down	SPCS2 / LOC653566	9789	signal peptidase complex subunit 2 homolog (S. cerevisiae)
205645_at	0.148811	2.08	Down	REPS2	9185	RALBP1 associated Eps domain containing 2
1552386_at	0.14969	2.73	Down	GAPT	202309	GRB2-binding adaptor protein, transmembrane
217873_at	0.149941	3.08	Down	CAB39	51719	calcium binding protein 39
207419_s_at	0.150051	2.05	Down	RAC2	5880	ras-related C3 botulinum toxin substrate 2 (rho family, small GTP binding protein Rac2)
206011_at	0.150294	2.63	Down	CARD16 / CASP1	834	caspase 1, apoptosis-related cysteine peptidase (interleukin 1, beta, convertase)
203414_at	0.150953	2.33	Down	MMD	23531	monocyte to macrophage differentiation-associated
231021_at	0.151042	2.13	Down	SLC6A19	340024	solute carrier family 6 (neutral amino acid transporter), member 19
234980_at	0.151173	2.17	Down	TMEM56	148534	transmembrane protein 56
201374_x_at	0.151693	2.02	Down	PPP2CB	5516	protein phosphatase 2, catalytic subunit, beta isozyme
200929_at	0.151762	2.02	Down	TMED10	10972	transmembrane emp24-like trafficking protein 10 (yeast)
202268_s_at	0.152497	2.33	Down	NAE1	8883	NEDD8 activating enzyme E1 subunit 1
201367_s_at	0.152652	2.25	Down	ZFP36L2	678	zinc finger protein 36, C3H type-like 2
224919_at	0.152916	2.37	Down	MRPS6	64968	mitochondrial ribosomal protein S6
231616_at	0.153043	2.29	Down	N/A	N/A	N/A
203259_s_at	0.15345	2.01	Down	HDDC2	51020	HD domain containing 2
201887_at	0.153626	2.12	Down	IL13RA1	3597	interleukin 13 receptor, alpha 1
205557_at	0.15436	2.37	Down	BPI	671	bactericidal/permeability-increasing protein
200877_at	0.155127	2.21	Down	CCT4	10575	chaperonin containing TCP1, subunit 4 (delta)
233371_at	0.155558	2.47	Down	ABCC13	150000	ATP-binding cassette, sub-family C (CFTR/MRP), member 13, pseudogene
200873_s_at	0.155599	2.48	Down	CCT8	10694	chaperonin containing TCP1, subunit 8 (theta)
203196_at	0.15593	2.04	Down	ABCC4	10257	ATP-binding cassette, sub-family C (CFTR/MRP), member 4
242143_at	0.156626	2.19	Down	N/A	N/A	N/A
223809_at	0.157166	3.61	Down	RGS18	64407	regulator of G-protein signaling 18
226329_s_at	0.157302	2.14	Down	MITD1	129531	MIT, microtubule interacting and transport, domain containing 1
212099_at	0.157678	2.99	Down	RHOB	388	ras homolog gene family, member B
215819_s_at	0.157774	2.33	Down	RHCE / RHD	6006	Rh blood group, CcEe antigens
208872_s_at	0.157816	2.09	Down	REEP5	7905	receptor accessory protein 5
218904_s_at	0.159407	2.27	Down	C9orf40	55071	chromosome 9 open reading frame 40
205789_at	0.160177	2.26	Down	CD1D	912	CD1d molecule
203964_at	0.161146	3.26	Down	NMI	9111	N-myc (and STAT) interactor
214511_x_at	0.161358	2.73	Down	FCGR1B	2210	Fc fragment of IgG, high affinity Ib, receptor (CD64)
240154_at	0.162509	2.57	Down	N/A	N/A	N/A
224789_at	0.162766	2.13	Down	WDR40A	25853	DDB1 and CUL4 associated factor 12
220266_s_at	0.162799	2.01	Down	KLF4	9314	Kruppel-like factor 4 (gut)
208796_s_at	0.163338	2.4	Down	CCNG1	900	cyclin G1
207655_s_at	0.163348	2.52	Down	BLNK	29760	B-cell linker
207802_at	0.163837	2.82	Down	CRISP3	10321	cysteine-rich secretory protein 3
202412_s_at	0.165517	2.18	Down	USP1	7398	ubiquitin specific peptidase 1
213415_at	0.165545	2.14	Down	CLIC2	1193	chloride intracellular channel 2
211734_s_at	0.166851	2.12	Down	FCER1A	2205	Fc fragment of IgE, high affinity I, receptor for; alpha polypeptide
218009_s_at	0.167211	2.04	Down	PRC1	9055	protein regulator of cytokinesis 1
225633_at	0.167866	2.05	Down	DPY19L3	147991	dpy-19-like 3 (C. elegans)
200987_x_at	0.169312	2.31	Down	PSME3	10197	proteasome (prosome, macropain) activator subunit 3 (PA28 gamma; Ki)
201239_s_at	0.169763	2.36	Down	SPCS2 / LOC653566	653566	signal peptidase complex subunit 2 homolog pseudogene
201383_s_at	0.171193	2.32	Down	LOC100133166 / NBR1	100133166	similar to neighbor of BRCA1 gene 1
212867_at	0.171469	2.66	Down	N/A	N/A	N/A
231513_at	0.171775	3.14	Down	N/A	N/A	N/A
206676_at	0.171933	3.33	Down	CEACAM8	1088	carcinoembryonic antigen-related cell adhesion molecule 8
218919_at	0.172158	2.01	Down	ZFAND1	79752	zinc finger, AN1-type domain 1
223705_s_at	0.172539	2.24	Down	GPBP1	65056	GC-rich promoter binding protein 1
206025_s_at	0.172567	2.42	Down	TNFAIP6	7130	tumor necrosis factor, alpha-induced protein 6
230099_at	0.173583	2.11	Down	N/A	N/A	N/A
220832_at	0.173756	2.77	Down	TLR8	51311	toll-like receptor 8
222071_s_at	0.173878	2.13	Down	SLCO4C1	353189	solute carrier organic anion transporter family, member 4C1
201619_at	0.173939	2.35	Down	PRDX3	10935	peroxiredoxin 3
220173_at	0.176137	2.34	Down	C14orf45	80127	chromosome 14 open reading frame 45
200888_s_at	0.177371	2.04	Down	RPL23	9349	ribosomal protein L23
218042_at	0.17864	2.04	Down	COPS4	51138	COP9 constitutive photomorphogenic homolog subunit 4 (Arabidopsis)
230761_at	0.180209	2.27	Down	N/A	N/A	N/A
205884_at	0.181774	2.21	Down	ITGA4	3676	integrin, alpha 4 (antigen CD49D, alpha 4 subunit of VLA-4 receptor)
224916_at	0.182622	2	Down	TMEM173	340061	transmembrane protein 173
218142_s_at	0.18358	2.51	Down	CRBN	51185	cereblon
200853_at	0.183699	2.1	Down	H2AFZ	3015	H2A histone family, member Z
221491_x_at	0.184851	3.37	Down	LOC731718 / LOC100133661 / HLA-DRB1 / LOC100133484 / HLA-DRB3 / HLA-DRB4 / HLA-DRB5	100133484	similar to Major histocompatibility complex, class II, DR beta 4
221491_x_at	0.184851	3.37	Down	LOC731718 / LOC100133661 / HLA-DRB1 / LOC100133484 / HLA-DRB3 / HLA-DRB4 / HLA-DRB5	100133661	HLA class II histocompatibility antigen, DR beta 4 chain-like
221491_x_at	0.184851	3.37	Down	LOC731718 / LOC100133661 / HLA-DRB1 / LOC100133484 / HLA-DRB3 / HLA-DRB4 / HLA-DRB5	731718	similar to HLA class II histocompatibility antigen, DRB1-7 beta chain precursor (MHC class I antigen DRB1*7) (DR-7) (DR7)
220990_s_at	0.185146	3.1	Down	TMEM49 / MIR21	81671	vacuole membrane protein 1
208920_at	0.185609	2.07	Down	SRI	6717	sorcin
217941_s_at	0.185625	2.19	Down	ERBB2IP	55914	erbb2 interacting protein
232876_at	0.185664	2.12	Down	N/A	N/A	N/A
224759_s_at	0.186203	2.12	Down	C12orf23	90488	chromosome 12 open reading frame 23
224129_s_at	0.188437	2.46	Down	DPY30	84661	dpy-30 homolog (C. elegans)
240165_at	0.188441	2	Down	N/A	N/A	N/A
216402_at	0.188978	2.04	Down	SEC14L4	284904	SEC14-like 4 (S. cerevisiae)
217977_at	0.189037	2.61	Down	SEPX1	51734	selenoprotein X, 1
216241_s_at	0.189512	2.15	Down	TCEA1	6917	transcription elongation factor A (SII), 1
200006_at	0.189585	2.02	Down	PARK7	11315	Parkinson disease (autosomal recessive, early onset) 7
202422_s_at	0.190237	2.79	Down	ACSL4	2182	acyl-CoA synthetase long-chain family member 4
210429_at	0.190368	2.47	Down	RHCE / RHD	6007	Rh blood group, D antigen
229670_at	0.190552	2.16	Down	N/A	N/A	N/A
201807_at	0.191353	2.27	Down	VPS26A	9559	vacuolar protein sorting 26 homolog A (S. pombe)
220442_at	0.1914	2.23	Down	WDR51B / GALNT4	282809	POC1 centriolar protein homolog B (Chlamydomonas)
240274_at	0.192131	2.07	Down	N/A	N/A	N/A
217933_s_at	0.192749	2.08	Down	LAP3	51056	leucine aminopeptidase 3
209043_at	0.193838	2.93	Down	PAPSS1	9061	3'-phosphoadenosine 5'-phosphosulfate synthase 1
204881_s_at	0.19403	2.89	Down	UGCG	7357	UDP-glucose ceramide glucosyltransferase
217768_at	0.194559	2.17	Down	C14orf166	51637	chromosome 14 open reading frame 166
200704_at	0.196315	2.32	Down	LITAF	9516	lipopolysaccharide-induced TNF factor
206632_s_at	0.196584	4.8	Down	APOBEC3B	9582	apolipoprotein B mRNA editing enzyme, catalytic polypeptide-like 3B
202038_at	0.197652	2.64	Down	UBE4A	9354	ubiquitination factor E4A
225123_at	0.197873	2.44	Down	N/A	N/A	N/A
227624_at	0.1992	2.19	Down	TET2	54790	tet oncogene family member 2
217147_s_at	0.199728	2.13	Down	TRAT1	50852	T cell receptor associated transmembrane adaptor 1
203538_at	0.200727	2.01	Down	CAMLG	819	calcium modulating ligand
220088_at	0.200775	2.95	Down	C5AR1	728	complement component 5a receptor 1
201200_at	0.201176	2.27	Down	CREG1	8804	cellular repressor of E1A-stimulated genes 1
201273_s_at	0.202885	2.74	Down	SRP9	6726	signal recognition particle 9kDa
204863_s_at	0.202983	2.01	Down	IL6ST	3572	interleukin 6 signal transducer (gp130, oncostatin M receptor)
201241_at	0.203839	2.24	Down	DDX1	1653	DEAD (Asp-Glu-Ala-Asp) box polypeptide 1
206464_at	0.204502	2.41	Down	BMX	660	BMX non-receptor tyrosine kinase
203434_s_at	0.204732	2.44	Down	MME	4311	membrane metallo-endopeptidase
218194_at	0.20484	2.03	Down	REXO2	25996	REX2, RNA exonuclease 2 homolog (S. cerevisiae)
205480_s_at	0.205474	2.17	Down	UGP2	7360	UDP-glucose pyrophosphorylase 2
238883_at	0.206332	2.52	Down	N/A	N/A	N/A
217927_at	0.206434	3.01	Down	SPCS1	28972	signal peptidase complex subunit 1 homolog (S. cerevisiae)
224747_at	0.206504	2.08	Down	UBE2Q2	92912	ubiquitin-conjugating enzyme E2Q family member 2
220990_s_at	0.206987	2.72	Down	TMEM49 / MIR21	406991	microRNA 21
222676_at	0.207464	2.77	Down	BRI3 / FLJ30064	25798	brain protein I3
201963_at	0.208094	2.32	Down	ACSL1	2180	acyl-CoA synthetase long-chain family member 1
223334_at	0.209568	2.47	Down	TMEM126A	84233	transmembrane protein 126A
200677_at	0.209946	2.34	Down	PTTG1IP	754	pituitary tumor-transforming 1 interacting protein
207334_s_at	0.211007	2.39	Down	TGFBR2	7048	transforming growth factor, beta receptor II (70/80kDa)
216950_s_at	0.211792	2.4	Down	FCGR1C / FCGR1A	100132417	Fc fragment of IgG, high affinity Ic, receptor (CD64)
216950_s_at	0.212654	2.15	Down	FCGR1C / FCGR1A	2209	Fc fragment of IgG, high affinity Ia, receptor (CD64)
239231_at	0.216188	2.18	Down	N/A	N/A	N/A
204118_at	0.216725	2.43	Down	CD48	962	CD48 molecule
220199_s_at	0.217192	2.39	Down	AIDA	64853	axin interactor, dorsalization associated
221803_s_at	0.217211	2.48	Down	NRBF2	29982	nuclear receptor binding factor 2
230236_at	0.217536	2.06	Down	TDRG1	732253	testis development related protein 1
212219_at	0.218119	2.08	Down	PSME4	23198	proteasome (prosome, macropain) activator subunit 4
227576_at	0.218992	2.01	Down	N/A	N/A	N/A
216063_at	0.21993	2.34	Down	HBBP1	3044	hemoglobin, beta pseudogene 1
210254_at	0.220065	2.17	Down	MS4A3	932	membrane-spanning 4-domains, subfamily A, member 3 (hematopoietic cell-specific)
117_at	0.220261	2.53	Down	HSPA6	3310	heat shock 70kDa protein 6 (HSP70B')
208091_s_at	0.220911	2.24	Down	ECOP	81552	vesicular, overexpressed in cancer, prosurvival protein 1
212406_s_at	0.221193	2	Down	LOC643670 / C20orf69 / DKFZP434B2016 / LOC728105 / LOC728323 / PCMTD2	55251	protein-L-isoaspartate (D-aspartate) O-methyltransferase domain containing 2
202603_at	0.221255	2.61	Down	N/A	N/A	N/A
244414_at	0.222156	2.14	Down	N/A	N/A	N/A
201757_at	0.222362	2.64	Down	NDUFS5 / RPL10	4725	NADH dehydrogenase (ubiquinone) Fe-S protein 5, 15kDa (NADH-coenzyme Q reductase)
239210_at	0.222378	2.09	Down	N/A	N/A	N/A
201052_s_at	0.222441	2.25	Down	PSMF1	9491	proteasome (prosome, macropain) inhibitor subunit 1 (PI31)
228222_at	0.224848	3.15	Down	N/A	N/A	N/A
208450_at	0.22643	3.16	Down	LGALS2	3957	lectin, galactoside-binding, soluble, 2
218011_at	0.226608	2.52	Down	UBL5	59286	ubiquitin-like 5
217906_at	0.22712	2.15	Down	KLHDC2	23588	kelch domain containing 2
205015_s_at	0.227157	2.2	Down	TGFA	7039	transforming growth factor, alpha
204720_s_at	0.227369	2.34	Down	DNAJC6	9829	DnaJ (Hsp40) homolog, subfamily C, member 6
202833_s_at	0.227738	2.14	Down	SERPINA1	5265	serpin peptidase inhibitor, clade A (alpha-1 antiproteinase, antitrypsin), member 1
242471_at	0.229019	2.33	Down	N/A	N/A	N/A
200093_s_at	0.22905	2.14	Down	HINT1	3094	histidine triad nucleotide binding protein 1
215696_s_at	0.230138	2.03	Down	SEC16A	9919	SEC16 homolog A (S. cerevisiae)
226542_at	0.230252	2.57	Down	N/A	N/A	N/A
205220_at	0.230739	3.16	Down	NIACR2	8843	G protein-coupled receptor 109B
1563431_x_at	0.231131	2.55	Down	N/A	N/A	N/A
221622_s_at	0.231266	2.14	Down	TMEM126B	55863	transmembrane protein 126B
222127_s_at	0.231851	2.1	Down	EXOC1	55763	exocyst complex component 1
225343_at	0.232594	2.02	Down	TMED8	283578	transmembrane emp24 protein transport domain containing 8
208775_at	0.232902	2.22	Down	XPO1	7514	exportin 1 (CRM1 homolog, yeast)
217779_s_at	0.233043	2.01	Down	LOC100132235 / PNRC2	100132235	hypothetical protein LOC100132235
206111_at	0.233645	2.3	Down	RNASE2 / LOC643332	6036	ribonuclease, RNase A family, 2 (liver, eosinophil-derived neurotoxin)
225763_at	0.235314	2.72	Down	RCSD1	92241	RCSD domain containing 1
212830_at	0.23545	2.27	Down	MEGF9	1955	multiple EGF-like-domains 9
226789_at	0.236761	2.15	Down	EMB / LOC647121	133418	embigin
218723_s_at	0.237324	2.14	Down	C13orf15	28984	chromosome 13 open reading frame 15
201406_at	0.237948	2.01	Down	RPL36A / HNRNPH2 / RPL36AP37	729362	ribosomal protein L36a pseudogene 37
211967_at	0.23886	3.14	Down	TMEM123	114908	transmembrane protein 123
221249_s_at	0.240109	2.34	Down	FAM117A	81558	family with sequence similarity 117, member A
243465_at	0.241716	2.01	Down	N/A	N/A	N/A
208655_at	0.241733	2.41	Down	N/A	N/A	N/A
231982_at	0.242103	2.47	Down	LOC284422	284422	chromosome 19 open reading frame 77
201235_s_at	0.243408	2.22	Down	BTG2	7832	BTG family, member 2
201132_at	0.243536	2.01	Down	RPL36A / HNRNPH2 / RPL36AP37	3188	heterogeneous nuclear ribonucleoprotein H2 (H')
200091_s_at	0.244609	2.76	Down	RPS25	6230	ribosomal protein S25
205513_at	0.245983	3.05	Down	TCN1	6947	transcobalamin I (vitamin B12 binding protein, R binder family)
227167_s_at	0.246369	2.92	Down	N/A	N/A	N/A
213608_s_at	0.247102	2.26	Down	SRRD	402055	SRR1 domain containing
207384_at	0.247419	2.17	Down	PGLYRP1	8993	peptidoglycan recognition protein 1
201316_at	0.248019	2.01	Down	PSMA2	5683	proteasome (prosome, macropain) subunit, alpha type, 2
210176_at	0.24913	2.53	Down	TLR1	7096	toll-like receptor 1
212199_at	0.251034	2.32	Down	MRFAP1L1	114932	Morf4 family associated protein 1-like 1
207651_at	0.25173	2.09	Down	GPR171	29909	G protein-coupled receptor 171
223548_at	0.252714	2.02	Down	C1orf26	54823	SWT1 RNA endoribonuclease homolog (S. cerevisiae)
201773_at	0.254429	2.03	Down	ADNP	23394	activity-dependent neuroprotector homeobox
203799_at	0.254716	2.16	Down	CD302	9936	CD302 molecule
201432_at	0.25587	2.34	Down	CAT	847	catalase
200056_s_at	0.256078	2.06	Down	C1D	10438	C1D nuclear receptor corepressor
212501_at	0.256176	2.41	Down	CEBPB	1051	CCAAT/enhancer binding protein (C/EBP), beta
208687_x_at	0.256941	2.1	Down	HSPA8	3312	heat shock 70kDa protein 8
210140_at	0.257524	2.45	Down	CST7	8530	cystatin F (leukocystatin)
215150_at	0.257664	2.22	Down	YOD1	55432	YOD1 OTU deubiquinating enzyme 1 homolog (S. cerevisiae)
228770_at	0.258471	2.1	Down	GPR146	115330	G protein-coupled receptor 146
202124_s_at	0.261286	2.42	Down	TRAK2	66008	trafficking protein, kinesin binding 2
207459_x_at	0.264028	2.08	Down	GYPB / GYPE	2994	glycophorin B (MNS blood group)
204415_at	0.264435	2.11	Down	IFI6	2537	interferon, alpha-inducible protein 6
217803_at	0.265754	2.49	Down	GOLPH3	64083	golgi phosphoprotein 3 (coat-protein)
204279_at	0.267256	2.38	Down	PSMB9	5698	proteasome (prosome, macropain) subunit, beta type, 9 (large multifunctional peptidase 2)
201999_s_at	0.270128	2.17	Down	DYNLT1	6993	dynein, light chain, Tctex-type 1
206332_s_at	0.273272	2.16	Down	IFI16	3428	interferon, gamma-inducible protein 16
207243_s_at	0.273825	2.1	Down	CALM2	805	calmodulin 2 (phosphorylase kinase, delta)
221488_s_at	0.274164	2.29	Down	CUTA	51596	cutA divalent cation tolerance homolog (E. coli)
218109_s_at	0.275229	2.34	Down	MFSD1	64747	major facilitator superfamily domain containing 1
201174_s_at	0.275355	2.94	Down	TERF2IP	54386	telomeric repeat binding factor 2, interacting protein
224828_at	0.27628	2.03	Down	CPEB4	80315	cytoplasmic polyadenylation element binding protein 4
219014_at	0.277397	3.08	Down	PLAC8	51316	placenta-specific 8
213738_s_at	0.278009	2.47	Down	ATP5A1	498	ATP synthase, H+ transporting, mitochondrial F1 complex, alpha subunit 1, cardiac muscle
203561_at	0.278481	2.03	Down	FCGR2B / FCGR2C / FCGR2A	2212	Fc fragment of IgG, low affinity IIa, receptor (CD32)
219938_s_at	0.278701	2.13	Down	PSTPIP2	9050	proline-serine-threonine phosphatase interacting protein 2
237590_at	0.279556	2.06	Down	N/A	N/A	N/A
204103_at	0.279876	2.11	Down	CCL4	6351	chemokine (C-C motif) ligand 4
202073_at	0.280759	2.52	Down	OPTN	10133	optineurin
218116_at	0.28121	2.43	Down	C9orf78	51759	chromosome 9 open reading frame 78
243149_at	0.281488	2.01	Down	N/A	N/A	N/A
202693_s_at	0.281943	2.03	Down	STK17A	9263	serine/threonine kinase 17a
210244_at	0.282529	2.7	Down	CAMP	820	cathelicidin antimicrobial peptide
239597_at	0.282808	2.23	Down	N/A	N/A	N/A
210317_s_at	0.284001	2.09	Down	YWHAE	7531	tyrosine 3-monooxygenase/tryptophan 5-monooxygenase activation protein, epsilon polypeptide
204170_s_at	0.284127	2.15	Down	CKS2	1164	CDC28 protein kinase regulatory subunit 2
219859_at	0.284306	2.09	Down	CLEC4E	26253	C-type lectin domain family 4, member E
225222_at	0.284553	2.09	Down	HIAT1	64645	hippocampus abundant transcript 1
209369_at	0.28583	2.42	Down	ANXA3	306	annexin A3
208146_s_at	0.285963	2.28	Down	CPVL	54504	carboxypeptidase, vitellogenic-like
208671_at	0.286103	2.18	Down	SERINC1	57515	serine incorporator 1
224709_s_at	0.287525	2.04	Down	CDC42SE2	56990	CDC42 small effector 2
200697_at	0.287564	2.4	Down	HK1	3098	hexokinase 1
209619_at	0.288205	2.05	Down	CD74	972	CD74 molecule, major histocompatibility complex, class II invariant chain
206576_s_at	0.289571	2.01	Down	CEACAM1	634	carcinoembryonic antigen-related cell adhesion molecule 1 (biliary glycoprotein)
208398_s_at	0.292621	2.08	Down	TBPL1	9519	TBP-like 1
231644_at	0.292922	2.26	Down	N/A	N/A	N/A
236379_at	0.293055	2.03	Down	N/A	N/A	N/A
210968_s_at	0.293922	2.23	Down	RTN4	57142	reticulon 4
210356_x_at	0.294348	2.37	Down	MS4A1	931	membrane-spanning 4-domains, subfamily A, member 1
217742_s_at	0.296551	2.01	Down	WAC	51322	WW domain containing adaptor with coiled-coil
226392_at	0.298276	2.02	Down	N/A	N/A	N/A
204116_at	0.299405	2.74	Down	IL2RG	3561	interleukin 2 receptor, gamma
243249_at	0.300471	2.1	Down	N/A	N/A	N/A
208736_at	0.30243	3.13	Down	ARPC3	10094	actin related protein 2/3 complex, subunit 3, 21kDa
217753_s_at	0.302848	2.78	Down	RPS26	6231	ribosomal protein S26
202961_s_at	0.304195	2.17	Down	ATP5J2	9551	ATP synthase, H+ transporting, mitochondrial Fo complex, subunit F2
216438_s_at	0.304553	2.01	Down	TMSB4X / TMSL3	7114	thymosin beta 4, X-linked
216438_s_at	0.304553	2.01	Down	TMSB4X / TMSL3	7117	thymosin-like 3
218191_s_at	0.305157	2.11	Down	LMBRD1	55788	LMBR1 domain containing 1
200791_s_at	0.305617	2.02	Down	IQGAP1	8826	IQ motif containing GTPase activating protein 1
229498_at	0.305836	2.03	Down	N/A	N/A	N/A
209090_s_at	0.306528	2.04	Down	SH3GLB1	51100	SH3-domain GRB2-like endophilin B1
217985_s_at	0.307819	2.13	Down	BAZ1A	11177	bromodomain adjacent to zinc finger domain, 1A
201754_at	0.309015	2.07	Down	COX6C	1345	cytochrome c oxidase subunit VIc
222303_at	0.310681	2.11	Down	N/A	N/A	N/A
205863_at	0.311671	2.16	Down	S100A12	6283	S100 calcium binding protein A12
225155_at	0.313389	2	Down	SNORD50A / SNORD50B / SNHG5	387066	small nucleolar RNA host gene 5 (non-protein coding)
212873_at	0.313932	2.02	Down	HMHA1	23526	histocompatibility (minor) HA-1
217828_at	0.314551	2.02	Down	SLTM	79811	SAFB-like, transcription modulator
201954_at	0.31555	2.21	Down	ARPC1B	10095	actin related protein 2/3 complex, subunit 1B, 41kDa
201023_at	0.317639	2.12	Down	TAF7	6879	TAF7 RNA polymerase II, TATA box binding protein (TBP)-associated factor, 55kDa
210149_s_at	0.318897	2.04	Down	ATP5H	10476	ATP synthase, H+ transporting, mitochondrial Fo complex, subunit d
203739_at	0.323614	2.05	Down	ZNF217	7764	zinc finger protein 217
206207_at	0.324416	2.52	Down	CLC	1178	Charcot-Leyden crystal protein
200847_s_at	0.325539	2.31	Down	TMEM66	51669	transmembrane protein 66
202228_s_at	0.326324	2.27	Down	NPTN	27020	neuroplastin
210746_s_at	0.329018	2.45	Down	EPB42	2038	erythrocyte membrane protein band 4.2
202829_s_at	0.32902	2	Down	VAMP7	6845	vesicle-associated membrane protein 7
201041_s_at	0.329589	2.21	Down	DUSP1	1843	dual specificity phosphatase 1
223423_at	0.330404	2.28	Down	GPR160	26996	G protein-coupled receptor 160
224810_s_at	0.331466	2.23	Down	ANKRD13A	88455	ankyrin repeat domain 13A
208960_s_at	0.334514	2.21	Down	KLF6	1316	Kruppel-like factor 6
217962_at	0.338163	2.26	Down	NOP10	55505	NOP10 ribonucleoprotein homolog (yeast)
201599_at	0.340245	2.3	Down	OAT	4942	ornithine aminotransferase
200833_s_at	0.340608	2.45	Down	RAP1B / hCG_1757335	5908	RAP1B, member of RAS oncogene family
200833_s_at	0.340608	2.45	Down	RAP1B / hCG_1757335	643752	RAP1B, member of RAS oncogene family pseudogene
212531_at	0.342567	2.1	Down	LCN2	3934	lipocalin 2
223060_at	0.343403	2.02	Down	C14orf119	55017	chromosome 14 open reading frame 119
200004_at	0.34556	2.28	Down	EIF4G2	1982	eukaryotic translation initiation factor 4 gamma, 2
215250_at	0.345689	2.28	Down	TMEM111	55831	transmembrane protein 111
201274_at	0.346864	2.07	Down	PSMA5	5686	proteasome (prosome, macropain) subunit, alpha type, 5
231038_s_at	0.348151	2.18	Down	N/A	N/A	N/A
205267_at	0.350025	2.05	Down	POU2AF1	5450	POU class 2 associating factor 1
214218_s_at	0.351749	4.37	Down	XIST	7503	X (inactive)-specific transcript (non-protein coding)
208909_at	0.352508	2.4	Down	UQCRFS1	7386	ubiquinol-cytochrome c reductase, Rieske iron-sulfur polypeptide 1
209117_at	0.353179	2.21	Down	WBP2	23558	WW domain binding protein 2
205711_x_at	0.354527	2.04	Down	ATP5C1	509	ATP synthase, H+ transporting, mitochondrial F1 complex, gamma polypeptide 1
200033_at	0.355491	2.69	Down	DDX5	1655	DEAD (Asp-Glu-Ala-Asp) box polypeptide 5
201012_at	0.3555	2.28	Down	ANXA1	301	annexin A1
212561_at	0.360425	2.08	Down	DENND5A	23258	DENN/MADD domain containing 5A
201089_at	0.363792	2.11	Down	ATP6V1B2	526	ATPase, H+ transporting, lysosomal 56/58kDa, V1 subunit B2
241722_x_at	0.363951	2.1	Down	N/A	N/A	N/A
203680_at	0.367095	2.08	Down	PRKAR2B	5577	protein kinase, cAMP-dependent, regulatory, type II, beta
200642_at	0.369081	2.02	Down	SOD1	6647	superoxide dismutase 1, soluble
206656_s_at	0.376748	2.12	Down	C20orf3	57136	chromosome 20 open reading frame 3
218450_at	0.377638	2.04	Down	HEBP1	50865	heme binding protein 1
201758_at	0.379329	2.18	Down	TSG101	7251	tumor susceptibility gene 101
201665_x_at	0.383043	2.22	Down	RPS17	6218	ribosomal protein S17
226236_at	0.383287	2.08	Down	LOC388789	388789	hypothetical LOC388789
202233_s_at	0.387402	2.26	Down	UQCRH	7388	ubiquinol-cytochrome c reductase hinge protein
209806_at	0.395202	2.06	Down	HIST1H2BK	85236	histone cluster 1, H2bk
200717_x_at	0.396103	2.14	Down	RPL7P8 / RPL7P48 / RPL7P58 / LOC643308 / RPL7P20 / RPL7 / RPL7P32 / RPL7P24 / RPL7P23 / RPL7P26 / RPL7P12	6129	ribosomal protein L7
201492_s_at	0.39985	2.25	Down	RPL41	6171	ribosomal protein L41
200062_s_at	0.400629	2.3	Down	RPL30	6156	ribosomal protein L30
1560327_at	0.402559	2.03	Down	N/A	N/A	N/A
217947_at	0.403537	2.05	Down	CMTM6	54918	CKLF-like MARVEL transmembrane domain containing 6
202974_at	0.405532	2.48	Down	MPP1	4354	membrane protein, palmitoylated 1, 55kDa
223266_at	0.409683	2.09	Down	STRADB	55437	STE20-related kinase adaptor beta
200002_at	0.410023	2.43	Down	RPL35	11224	ribosomal protein L35
214146_s_at	0.410788	3.01	Down	PPBP	5473	pro-platelet basic protein (chemokine (C-X-C motif) ligand 7)
200705_s_at	0.411884	2.5	Down	EEF1B2	1933	eukaryotic translation elongation factor 1 beta 2
200781_s_at	0.412931	2.25	Down	RPS15A	6210	ribosomal protein S15a
205033_s_at	0.416567	2.29	Down	LOC728358 / DEFA3 / DEFA1	1667	defensin, alpha 1
205033_s_at	0.416567	2.29	Down	LOC728358 / DEFA3 / DEFA1	1668	defensin, alpha 3, neutrophil-specific
205033_s_at	0.416567	2.29	Down	LOC728358 / DEFA3 / DEFA1	728358	defensin, alpha 1B
201322_at	0.418167	2.1	Down	ATP5B	506	ATP synthase, H+ transporting, mitochondrial F1 complex, beta polypeptide
200029_at	0.419153	2.15	Down	RPL19	6143	ribosomal protein L19
200657_at	0.425893	2.17	Down	SLC25A5	292	solute carrier family 25 (mitochondrial carrier; adenine nucleotide translocator), member 5
212203_x_at	0.426955	2.04	Down	IFITM3	10410	interferon induced transmembrane protein 3
203034_s_at	0.426978	2.05	Down	RPL27A	6157	ribosomal protein L27a
200858_s_at	0.431344	2.3	Down	RPS8P10 / RPS8	6202	ribosomal protein S8
213583_x_at	0.439131	2.14	Down	LOC389223 / EEF1A1 / EEF1AL7 / LOC645715 / LOC100130211 / LOC401717 / LOC645693 / LOC100132804 / LOC728672	100130211	eukaryotic translation elongation factor 1 alpha 1 pseudogene 29
213583_x_at	0.439131	2.14	Down	LOC389223 / EEF1A1 / EEF1AL7 / LOC645715 / LOC100130211 / LOC401717 / LOC645693 / LOC100132804 / LOC728672	100132804	hypothetical LOC100132804
213583_x_at	0.439131	2.14	Down	LOC389223 / EEF1A1 / EEF1AL7 / LOC645715 / LOC100130211 / LOC401717 / LOC645693 / LOC100132804 / LOC728672	389223	eukaryotic translation elongation factor 1 alpha 1 pseudogene 35
213583_x_at	0.439131	2.14	Down	LOC389223 / EEF1A1 / EEF1AL7 / LOC645715 / LOC100130211 / LOC401717 / LOC645693 / LOC100132804 / LOC728672	401717	eukaryotic translation elongation factor 1 alpha 1 pseudogene 17
213583_x_at	0.439131	2.14	Down	LOC389223 / EEF1A1 / EEF1AL7 / LOC645715 / LOC100130211 / LOC401717 / LOC645693 / LOC100132804 / LOC728672	441032	eukaryotic translation elongation factor 1 alpha 1 pseudogene 9
213583_x_at	0.439131	2.14	Down	LOC389223 / EEF1A1 / EEF1AL7 / LOC645715 / LOC100130211 / LOC401717 / LOC645693 / LOC100132804 / LOC728672	645693	eukaryotic translation elongation factor 1 alpha 1 pseudogene 22
213583_x_at	0.439131	2.14	Down	LOC389223 / EEF1A1 / EEF1AL7 / LOC645715 / LOC100130211 / LOC401717 / LOC645693 / LOC100132804 / LOC728672	645715	eukaryotic translation elongation factor 1 alpha 1 pseudogene 24
213583_x_at	0.439131	2.14	Down	LOC389223 / EEF1A1 / EEF1AL7 / LOC645715 / LOC100130211 / LOC401717 / LOC645693 / LOC100132804 / LOC728672	728672	similar to hCG2043493
218454_at	0.44022	2.2	Down	PLBD1	79887	phospholipase B domain containing 1
203574_at	0.440828	2.04	Down	NFIL3	4783	nuclear factor, interleukin 3 regulated
200908_s_at	0.44166	2.03	Down	RPLP2	6181	ribosomal protein, large, P2
208668_x_at	0.447101	2.01	Down	HMGN2	3151	high mobility group nucleosomal binding domain 2
204563_at	0.447731	2.56	Down	SELL	6402	selectin L
200032_s_at	0.448531	2.2	Down	RPL9	6133	ribosomal protein L9
201293_x_at	0.452444	2.05	Down	LOC342541 / LOC202227 / LOC128192 / tcag7.873 / PPIA / LOC643997 / LOC440063 / LOC256374 / LOC391532 / LOC439953 / LOC131691 / LOC654188	5478	peptidylprolyl isomerase A (cyclophilin A)
204892_x_at	0.455271	2.12	Down	LOC389223 / EEF1A1 / EEF1AL7 / LOC645715 / LOC100130211 / LOC401717 / LOC645693 / LOC100132804 / LOC728672	1915	eukaryotic translation elongation factor 1 alpha 1
215071_s_at	0.457346	2.32	Down	HIST1H2AC	8334	histone cluster 1, H2ac
223084_s_at	0.458439	2.08	Down	CCNDBP1	23582	cyclin D-type binding-protein 1
200082_s_at	0.460268	2.25	Down	RPS7P11 / RPS7	644315	ribosomal protein S7 pseudogene 11
200735_x_at	0.461754	2.26	Down	NACA / NACA2 / NACAP1	4666	nascent polypeptide-associated complex alpha subunit
225294_s_at	0.47855	2.04	Down	TRAPPC1	58485	trafficking protein particle complex 1
200634_at	0.487045	2.11	Down	PFN1	5216	profilin 1
213377_x_at	0.496874	2.49	Down	RPS12	6206	ribosomal protein S12
202018_s_at	0.503287	2	Down	LTF	4057	lactotransferrin
200010_at	0.521979	2.15	Down	RPL11	6135	ribosomal protein L11
